# Supplementary material for: Words describing feelings about death: A comparison of sentiment for self and others and changes over time
Source: PLoS One. 2021 Jan 6;16(1):e0242848. doi: 10.1371/journal.pone.0242848 (PMC7787376; doi:10.1371/journal.pone.0242848)
Supplement: S1 Dataset — (XLSX) [file pone.0242848.s009.xlsx]

## Sheet: 2016MOOC+2017MOOC 3wordsALL n=1
D2L_ID	MOOCcohort	myword1	mw1statusS	mw1status	mw1alt	myword2	mw2statusS	mw2status	mw2alt	myword3	mw3statusS	mw3status	mw3alt	publicsword1	pw1statusS	pw1status	pw1alt	publicsword2	pw2statusS	pw2status	pw2alt	publicsword3	pw3statusS	pw3status	pw3alt	Postmyword1	pmw1statusS	pmw1status	pmw1alt	Postmyword2	pmw2statusS	pmw2status	pmw2alt	Postmyword3	pmw3statusS	pmw3status	pmw3alt	MOOCProgressFinal	Age	GenderFemale	Australia	HlthOccupation	HighestEducation	UniQual	T1_MW_Notes	T1_MW_Content	T1_PubW_Notes	T1_PubW_Content	T2_MW_Notes
506	0	doorway	ORIG	0		reunion	ORIG	0		eternity	ORIG	0		misunderstood	LEMMA	1	misunderstan	fearful	ORIG	0		avoidant	STEM	2	avoid	gateway	ORIG	0		deathelss-existence	REPLACE	3	existence	eternity	ORIG	0		88	#NULL!	0	1	0	3	1
8	0	scary	ORIG	0		choice	ORIG	0		right	ORIG	0			BLANK	5			BLANK	5			BLANK	5		difficult	ORIG	0		honesty	ORIG	0		acceptance	ORIG	0		44	#NULL!	#NULL!	1	#NULL!	#NULL!	#NULL!
219	0	final	ORIG	0		gone	LEMMA	1	go	shock	ORIG	0		sad	ORIG	0		someone-else	REPLACE	3	other	grief	ORIG	0				#NULL!				#NULL!				#NULL!		#NULL!	#NULL!	#NULL!	#NULL!	#NULL!	#NULL!	#NULL!
146	0	not-ready-yet	REPLACE	3	unprepared	not-ready-yet	REPLACE	3	unprepared	not-ready-yet	REPLACE	3	unprepared	never-say-die	MISS	4		never-say-die	MISS	4		never-say-die	MISS	4				#NULL!				#NULL!				#NULL!		#NULL!	#NULL!	#NULL!	#NULL!	#NULL!	#NULL!	#NULL!
1199	0	inevitable	ORIG	0		final	ORIG	0		peaceful	ORIG	0		sad	ORIG	0		devastating	ORIG	0		comforting	ORIG	0				#NULL!				#NULL!				#NULL!		#NULL!	#NULL!	#NULL!	#NULL!	#NULL!	#NULL!	#NULL!
1041	0	pain-free	REPLACE	3	painless	freedom	ORIG	0		dignity	ORIG	0		fear	ORIG	0		unspoken	ORIG	0			BLANK	5				#NULL!				#NULL!				#NULL!		74	18	1	1	0	3	1
1365	1	comfortable	ORIG	0		relaxed	ORIG	0		privileged	ORIG	0		scared	ORIG	0		worried	ORIG	0		anxious	ORIG	0				#NULL!				#NULL!				#NULL!		36.11	18	0	1	1	0	0		1.comfortable 2.relaxed 3.privilaged		1. Scared 2. Worried 3. Anxious
688	0	normal	ORIG	0		sad	ORIG	0		circle-of-life	REPLACE	3	circle	sad	ORIG	0		it-happens	REPLACE	3	happen	regular	ORIG	0		informed	LEMMA	1	inform	positive	ORIG	0		open-minded	REPLACE	3	openness	76	19	1	1	1	2	0
347	1	peace	ORIG	0		finality	ORIG	0		memories	ORIG	0		taboo	ORIG	0		heartbreaking	ORIG	0		dark	ORIG	0		peaceful	ORIG	0		beauty	ORIG	0		legacy	ORIG	0		100	19	1	1	1	3	1		1. Peace 2. Finality 3. Memories		1. Taboo 2. Heartbreaking 3. Dark	It's just so interesting that a person is like a living book, every day you create a new page in your story and one day you reach your final page and your book will close and you will never add to it again, but every one else left behind can still read pages from your story even after you are gone. Ahh the wonders of life.. .....also 2. Beauty (in regards to how life and death works) 3. Bitter Sw…
1255	1	distant	ORIG	0		mysterious	ORIG	0		natural	ORIG	0		spectrum	ORIG	0		beginning	ORIG	0		end	ORIG	0		natural	ORIG	0		relevant	ORIG	0		expansive	REPLACE	3	expansion	100	19	0	1	0	1	0		1. Distant 2. Mysterious 3. Natural		1. Spectrum 2. Beginning 3. End
39	0	physical-pain	REPLACE	3	pain	spiritual	ORIG	0		at-peace	REPLACE	3	peaceful	traumatising	REPLACE	3	traumatic	existence	ORIG	0		sudden	REPLACE	3	unexpected	passing-away	REPLACE	3	pass	at-peace	REPLACE	3	peaceful	deceased	ORIG	0		96	21	1	1	0	2	0
803	1	important	ORIG	0		unspoken	ORIG	0		postponed	LEMMA	1	postpone	taboo	ORIG	0		depressing	ORIG	0		scary	ORIG	0		acceptance	ORIG	0		comfort	ORIG	0		happiness	ORIG	0		100	21	1	1	1	3	1		1. Important 2. Unspoken 3. Postponed		1.Taboo 2. Depressing 3. Scary
818	1	scared	ORIG	0		sudden	REPLACE	3	unexpected	eminent	ORIG	0		scared	ORIG	0		sad	ORIG	0		painful	ORIG	0		inevitable	ORIG	0		emotional	ORIG	0		celebration	ORIG	0		100	21	1	1	1	3	1		1. Scared 2. Sudden 3. Eminent		1. Scared 2. Sad 3. Painful
1163	1	sad	ORIG	0		relief	ORIG	0		unpredictable	ORIG	0		relief	ORIG	0		anxiety	ORIG	0		sadness	ORIG	0				#NULL!				#NULL!				#NULL!		25	21	1	1	1	3	1	I feel sad when someone passes away, I feel for that persons family and friends, sometimes when someone passes away it can be in a way a bit of a relief, the person may have been suffering from an illness. Dying is unpredictable- you cannot put a direct time on how long someone has to live.	1. Sad 2. Relief 3. Unpredictable		1. Relief 2. Anxiety 3. Sadness
665	1	scary	ORIG	0		emotionally drown	REPLACE	3	drown	sense of loss	LEMMA	1	sense	part of life	LEMMA	1	part	sympathy	ORIG	0		empathy	ORIG	0		part of life	LEMMA	1	part	sense of loss	LEMMA	1	sense	moving to another beautiful world	LEMMA	1	move	100	21	1	1	1	3	1		1. scary 2. emotionally drown 3. sense of loss		1.part of life 2. sympathy 3.empathy
1239	0			#NULL!				#NULL!				#NULL!				#NULL!				#NULL!				#NULL!		expression	ORIG	0		individual	ORIG	0		love	ORIG	0		88	22	1	1	1	3	1
1457	0	scared	ORIG	0		no-more-life	MISS	4		life	ORIG	0			BLANK	5			BLANK	5			BLANK	5				#NULL!				#NULL!				#NULL!		6	22	1	1	1	2	0
569	0	passing	LEMMA	1	pass	resonant	REPLACE	3	resonance	grief	ORIG	0		grief	ORIG	0		funeral	ORIG	0		cause	ORIG	0				#NULL!				#NULL!				#NULL!		30	22	1	1	1	3	1
976	1	inevitable	ORIG	0		grief	ORIG	0		process	ORIG	0		fear	ORIG	0		final	ORIG	0		grief	ORIG	0		emotional	ORIG	0		uncertain	ORIG	0		journey	ORIG	0		100	22	1	1	0	3	1		1. Inevitable 2. Grief 3. Process		1.Fear 2.Final 3.Grief
203	1	common/ubiquitous	REPLACE	3	common	impersonal	ORIG	0		scary	ORIG	0		scary	ORIG	0		taboo	ORIG	0		sad	ORIG	0				#NULL!				#NULL!				#NULL!		25	22	1	1	0	3	1		1.Common/ubiquitous 2.Impersonal 3.Scary		1. Scary 2. Taboo 3. Sad
1173	1		BLANK	5			BLANK	5			BLANK	5		culture	ORIG	0		religion	ORIG	0		upbringing	ORIG	0				#NULL!				#NULL!				#NULL!		27.78	22	1	1	1	2	0	i find it hard to sum up death in only 3 words because its such a complex thing.		I think everyones views on death and dying are very different depending on there culture,religion and upbringing.	1. Culture 2. Religion 3.upbringing
992	1	dignity	ORIG	0		respect	ORIG	0		peaceful	ORIG	0		sad	ORIG	0		painful	ORIG	0		loss	ORIG	0		compassionate	ORIG	0		supported	LEMMA	1	support	positive	ORIG	0		100	22	1	1	1	3	1		1. Dignity 2. Respect 3. Peaceful		1. Sad 2. Painful 3. Loss
136	0	free	ORIG	0		peaceful	ORIG	0		inevitable	ORIG	0		painful	ORIG	0		grief	ORIG	0		sadness	ORIG	0				#NULL!				#NULL!				#NULL!		18	23	1	1	1	2	0
897	0	natural	ORIG	0		heartbreaking	ORIG	0		sad	ORIG	0		heartbreaking	ORIG	0		awful	ORIG	0		sad	ORIG	0				#NULL!				#NULL!				#NULL!		10	23	1	1	1	3	1
896	0	devastating	ORIG	0		difficult	ORIG	0		lost	ORIG	0		lost	ORIG	0		fear	ORIG	0		difficulty	ORIG	0				#NULL!				#NULL!				#NULL!		6	23	1	1	1	3	1
1237	1	strong	ORIG	0		caring	LEMMA	1	care	understanding	ORIG	0				#NULL!				#NULL!				#NULL!				#NULL!				#NULL!				#NULL!		5.56	23	1	1	1	3	1	I am a strong person in relation to death. I can cope and handle the situation very well in a respectiful manner and still uphold my emotional feelings	1. Strong 2. Caring 3. Understanding
1463	1	scared	ORIG	0		unsure	ORIG	0		gloomy	ORIG	0		upset	ORIG	0		unsure	ORIG	0		worried	ORIG	0		sad	ORIG	0		educated	LEMMA	1	educate		BLANK	5		100	23	0	1	1	3	1	My 3 words	1. scared 2. unsure 3. gloomy	Others' 3 words	1.upset 2. unsure 3. worried
450	1	informed	LEMMA	1	inform	distant	ORIG	0		academic	ORIG	0		unsure	ORIG	0		stressful	ORIG	0		depressing	ORIG	0				#NULL!				#NULL!				#NULL!		38.89	23	1	1	0	1	0	I've had a lot of person experience with family members and friends over the past 5 years in palliative care and sudden death, as well as experiences as a first responder and medical student with dying patients and their families. I feel relatively well informed from an Australian perspective about death and dying from a social and medical viewpoint.	1. Informed 2. Distant 3.Academic	Death and dying is not always comfortable discussion, often taboo or difficult to approach. Many people I think feel unsure, or stressed at the thought.	1. Unsure 2. Stressful 3. Depressing
335	1	socially awkward	REPLACE	3	awkward	unable to achieve desire to help	LEMMA	1	unable	sadness at normality of death	LEMMA	1	sadness	commonplace	ORIG	0		not discussed	REPLACE	3	unspeakable	the best outcome for the person	MISS	4		to be faced	REPLACE	3	face	not the end	MISS	4		takes preparation	LEMMA	1	take	100	23	1	1	1	3	1		1.Socially awkward 2.Unable to achieve desire to help 3.Sadness at normality of death		1.Commonplace 2.Not discussed 3.The best outcome for the person
432	1	sad	ORIG	0		melancholy	ORIG	0		numbing	STEM	2	numb	confronting	LEMMA	1	confront	taboo	ORIG	0		depressing	ORIG	0				#NULL!				#NULL!				#NULL!		25	23	1	1	1	3	1		1. sad 2. melancholy 3. numbing		1.confronting 2.taboo 3.depressing
532	0	inevitable	ORIG	0		natural	ORIG	0		taboo	ORIG	0		scary	ORIG	0		relief	ORIG	0		peace	ORIG	0		inevitable	ORIG	0		monumental	ORIG	0		reflection	ORIG	0		96	24	0	1	1	3	1
538	0	interesting	ORIG	0		sacred	ORIG	0		indiscriminate	MISS	4		interesting	ORIG	0		fear	ORIG	0		unacknowledged	MISS	4				#NULL!				#NULL!				#NULL!		74	24	1	1	0	1	0
1164	0	natural	ORIG	0		unknown	ORIG	0		freeing	LEMMA	1	free	devastating	ORIG	0		unexpected	ORIG	0		confronting	LEMMA	1	confront			#NULL!				#NULL!				#NULL!		24	24	1	1	1	2	0
616	0		BLANK	5			BLANK	5			BLANK	5			BLANK	5			BLANK	5			BLANK	5		inevitable	ORIG	0		hard	ORIG	0		mysterious	ORIG	0		96	24	1	1	1	0	0
30	0	heartbreaking	ORIG	0		sad	ORIG	0		way-of-life	REPLACE	3	way	awful	ORIG	0		sad	ORIG	0		scary	ORIG	0				#NULL!				#NULL!				#NULL!		30	24	1	1	0	2	0
1103	0	normal	ORIG	0		comfortable	ORIG	0		peaceful	ORIG	0		sad	ORIG	0		stressful	ORIG	0		emotional	ORIG	0				#NULL!				#NULL!				#NULL!		48	24	1	1	1	3	1
256	0			#NULL!				#NULL!				#NULL!				#NULL!				#NULL!				#NULL!		inevitable	ORIG	0		unexpected	ORIG	0		sad	ORIG	0		84	24	1	1	1	3	1
1466	0	emotional	ORIG	0		frustrating	ORIG	0		grief	ORIG	0		upsetting	LEMMA	1	upset	frightening	ORIG	0		loss	ORIG	0		taboo	ORIG	0		sensitive	ORIG	0		different	ORIG	0		74	24	1	1	1	1	0
248	0	normal	ORIG	0		good	ORIG	0		green	ORIG	0		sad	ORIG	0		scary	ORIG	0		dark	ORIG	0		good	ORIG	0		release	ORIG	0		powerful	ORIG	0		92	24	1	1	1	3	1
254	1	peace	ORIG	0		destination	ORIG	0		syncretic	MISS	4		end	ORIG	0		unknown	ORIG	0		fearful	ORIG	0				#NULL!				#NULL!				#NULL!		61.11	24	1	1	0	3	1		1. Peace 2. Destination 3. syncretic		1. End 2. Unknown 3. Fearful
334	1	end	ORIG	0		reflection	ORIG	0		scary	ORIG	0		sad	ORIG	0		fearful	ORIG	0		reluctant	ORIG	0				#NULL!				#NULL!				#NULL!		50	24	1	1	1	3	1		1. End 2. Reflection 3. Scary		1. Sad 2. Fearful 3. Reluctant
464	1	uncertain.	LEMMA	1	uncertain	unsure.	LEMMA	1	unsure	apprehensive.	LEMMA	1	apprehensive	sad.	LEMMA	1	sad	sorry.	LEMMA	1	sorry	uneasy.	LEMMA	1	uneasy			#NULL!				#NULL!				#NULL!		25	24	0	1	1	3	1	Since there is no definitive answer yet to what happens to us when we pass away, I think it's only natural for humans to have a fear of the unknown.	1. Uncertain. 2. Unsure. 3. Apprehensive.		1. Sad. 2. Sorry. 3. Uneasy.
764	1	natural	ORIG	0		sad	ORIG	0		balance	ORIG	0		scary	ORIG	0		lose	ORIG	0		avoid	ORIG	0				#NULL!				#NULL!				#NULL!		11.11	24	1	1	1	3	1		1.natural 2. sad 3.balance		1. scary 2. lose 3. avoid
1019	1	celebration of life	LEMMA	1	celebration	sad	ORIG	0		loss of functional capacity (not always)	LEMMA	1	loss	grieving	ORIG	0		morbid	ORIG	0		medicalized	STEM	2	medic	celebration	ORIG	0		memories	ORIG	0		restful	ORIG	0		100	24	1	1	1	3	1	It can be an upsetting time as you will miss that person being alive but also a time to celebrate their life and all achievements. As a Physiotherapist I see many Palliative care patients who decline from a mobility and functional point of view.	1. Celebration of life 2. Sad 3. Loss of functional capacity (not always)	People generally associate death and dying with people being very sick and thus believe they require medical or hospital care. This can make the topic very morbid and difficult to discuss.	1. Grieving 2. Morbid 3. Medicalized
271	1	respectful	ORIG	0		reassured	LEMMA	1	reassure	curious	ORIG	0		scared	ORIG	0		overwhelmed	ORIG	0		the inevitable	REPLACE	3	inevitable			#NULL!				#NULL!				#NULL!		16.67	24	1	1	1	3	1		1. Respectful 2. Reassured 3. Curious		1.Scared 2.Overwhelmed 3.The inevitable
336	1	pain	ORIG	0		heartache	ORIG	0		loss	ORIG	0		funeral	ORIG	0		money	ORIG	0		greed	ORIG	0		celebration	ORIG	0		coming together	LEMMA	1	come	honoring	LEMMA	1	honor	100	24	1	1	1	3	1	My 3 words on death and dying	1. Pain 2. Heartache 3. Loss		1. Funeral 2. Money 3. Greed	My 3 words are now
683	1	fear	ORIG	0		free	ORIG	0		unknown	ORIG	0		fear	ORIG	0		anger	ORIG	0		denial	ORIG	0		grief	ORIG	0		closure	ORIG	0		life	ORIG	0		100	24	1	1	1	3	1		1. Fear 2. Free 3. Unknown		1. Fear 2.Anger 3.Denial
633	1	uncomfortable	ORIG	0		emotional	ORIG	0		normal	ORIG	0		depressing	ORIG	0		forbidden	LEMMA	1	forbid	hard	ORIG	0		normal/natural	REPLACE	3	normal	sad	ORIG	0		challenging	LEMMA	1	challenge	91.67	24	1	1	1	3	1	...	1. Uncomfortable 2. Emotional 3. Normal	...	1. Depressing 2. Forbidden 3. Hard	Can't remember what my first 3 words were!
322	1	unknown	ORIG	0		hopeful	ORIG	0		scared	ORIG	0		sad	ORIG	0		loss	ORIG	0		empty	ORIG	0				#NULL!				#NULL!				#NULL!		44.44	24	1	1	1	3	1		1. Unknown 2. Hopeful 3. Scared		1.Sad 2.Loss 3.Empty
242	1	scary	ORIG	0		shocking	ORIG	0		unexpected	ORIG	0		scary	ORIG	0		awkward	ORIG	0		anxious	ORIG	0		unexpected	ORIG	0		heaven	ORIG	0		can be painful	LEMMA	1	can	100	24	1	1	1	3	1		1.scary 2.shocking 3.unexpected		1. scary 2.awkward 3. anxious
513	0	contextual	REPLACE	3	context	life	ORIG	0		scary	ORIG	0		sad	ORIG	0		scary	ORIG	0		tragic	ORIG	0				#NULL!				#NULL!				#NULL!		20	25	1	1	1	3	1
614	0	unknown	ORIG	0		helpless	ORIG	0		afraid	ORIG	0		unknown	ORIG	0		helpless	ORIG	0		panic	ORIG	0				#NULL!				#NULL!				#NULL!		12	25	1	1	1	3	1
798	0	spiritual	ORIG	0		confronting	LEMMA	1	confront	emotional	ORIG	0		scary	ORIG	0		lonely	ORIG	0		sad	ORIG	0				#NULL!				#NULL!				#NULL!		10	25	1	1	1	1	0
1233	0	apprehensive	ORIG	0		inevitable	ORIG	0		sadness	ORIG	0		scared	ORIG	0		sadness	ORIG	0		painful	ORIG	0				#NULL!				#NULL!				#NULL!		42	25	1	1	1	3	1
1098	0	unknown	ORIG	0		unconscious	ORIG	0		open-ended	REPLACE	3	openness	tragic	ORIG	0		hidden	LEMMA	1	hide	loss	ORIG	0				#NULL!				#NULL!				#NULL!		8	25	1	1	0	3	1
149	1			#NULL!				#NULL!				#NULL!		scary	ORIG	0		part of life	LEMMA	1	part	part of the unknown	LEMMA	1	part			#NULL!				#NULL!				#NULL!		16.67	25	1	1	1	3	1				1. Scary 2. Part of life 3. Part of the unknown
1325	1			#NULL!				#NULL!				#NULL!		fear	ORIG	0		grief	ORIG	0		private	ORIG	0				#NULL!				#NULL!				#NULL!		13.89	25	1	1	1	3	1				1. Fear 2. Grief 3. Private
1033	1	beautiful	ORIG	0		journey	ORIG	0		inevitable	ORIG	0		fearful	ORIG	0		unexpected	ORIG	0		unfair	ORIG	0				#NULL!				#NULL!				#NULL!		25	25	1	1	1	3	1		1. Beautiful 2. Journey 3. Inevitable		1.Fearful 2.Unexpected 3.Unfair
1388	1	final	ORIG	0		grief	ORIG	0		natural	ORIG	0		fear of unknown	LEMMA	1	fear	sad	ORIG	0		stigmatized	REPLACE	3	stigma	natural	ORIG	0		final	ORIG	0		important	ORIG	0		100	25	1	1	1	3	1		1. Final 2. Grief 3. Natural		1. Fear of unknown 2. Sad 3. Stigmatized
828	1	pain	ORIG	0		loss	ORIG	0		grief	ORIG	0		fear	ORIG	0		taboo	ORIG	0		grief	ORIG	0		natural/normal process	REPLACE	3	natural	learning experience	LEMMA	1	learn	inevitable	ORIG	0		100	25	1	0	0	3	1		1.Pain 2.Loss 3.Grief		1. Fear 2. Taboo 3. Grief
902	1	inevitable	ORIG	0		natural	ORIG	0		human	ORIG	0		taboo	ORIG	0		scary	ORIG	0		shocking	ORIG	0				#NULL!				#NULL!				#NULL!		25	25	1	1	1	3	1	Dying is a part of life. Just as being born is a part of life. As a nurse, it is just as important to deliver quality utmost care while people are dying, just as we do whilst babies are being born.	1.inevitable 2.natural 3.human	To others, dying can be shocking, unexpected, scary, frightening and the unknown. It is our job to talk about it to help people understand.	1. Taboo 2. Scary 3. Shocking
214	1	confronting	LEMMA	1	confront	scary	ORIG	0		helpful	ORIG	0		mysterious	ORIG	0		peaceful	ORIG	0		lonely	ORIG	0				#NULL!				#NULL!				#NULL!		63.89	25	1	1	0	1	0		1.confronting 2.scary 3.helpful		1.mysterious 2.peaceful 3.lonely
1419	1	nature: something is inevitable	LEMMA	1	nature	peaceful/ relief	LEMMA	1	peaceful	transition	ORIG	0		taboo	ORIG	0		worry	ORIG	0		the end	REPLACE	3	end	peaceful	ORIG	0		nature	ORIG	0		smile	ORIG	0		100	25	1	1	0	3	1		1. Nature: Something is inevitable 2. Peaceful/ Relief 3. Transition	1. Taboo: something we rarelytalk about but always think about when we get older	1. Taboo 2. Worry 3. The end
991	1	peaceful	ORIG	0		person-centered	REPLACE	3	personal	informed	LEMMA	1	inform	lonely	ORIG	0		frightening	ORIG	0		painful	ORIG	0				#NULL!				#NULL!				#NULL!		61.11	25	1	1	1	3	1		1. Peaceful 2. Person-centred 3. Informed		1. lonely 2. frightening 3. painful
235	1	end of life	LEMMA	1	end	old age	LEMMA	1	old	lots of decision making prior	REPLACE	3	decision	scary	ORIG	0		sad	ORIG	0		grief	ORIG	0				#NULL!				#NULL!				#NULL!		22.22	25	1	1	1	3	1		1. End of life 2. Old age 3. Lots of decision making prior		1. Scary 2. Sad 3. Grief
1335	0		BLANK	5			BLANK	5			BLANK	5			BLANK	5			BLANK	5			BLANK	5				#NULL!				#NULL!				#NULL!		40	26	1	1	1	3	1
1333	0		BLANK	5			BLANK	5			BLANK	5			BLANK	5			BLANK	5			BLANK	5			BLANK	5			BLANK	5			BLANK	5		84	26	1	1	1	3	1
99	0	inevitable	ORIG	0		unfair	ORIG	0		normal	ORIG	0		dramatic	ORIG	0		bad	ORIG	0		tragic	ORIG	0				#NULL!				#NULL!				#NULL!		28	26	1	1	1	3	1
1029	0	inevitable	ORIG	0		open	ORIG	0		unifies	REPLACE	3	unified	taboo	ORIG	0		sad	ORIG	0		inevitable	ORIG	0				#NULL!				#NULL!				#NULL!		42	26	1	1	0	3	1
966	1	inevitable	ORIG	0		terminal	ORIG	0		concluding	LEMMA	1	conclude	traumatic	ORIG	0		conclusion	ORIG	0		negotiable	ORIG	0		a beginning	REPLACE	3	beginning	hard work	LEMMA	1	hard	complicated	ORIG	0		100	26	1	1	1	3	1		1. Inevitable 2. Terminal 3. Concluding		1. Traumatic 2. Conclusion 3.Negotiable
586	1	peace	ORIG	0		suffering	LEMMA	1	suffer	grief	ORIG	0		grief	ORIG	0		suffering	LEMMA	1	suffer	stigma	ORIG	0				#NULL!				#NULL!				#NULL!		8.33	26	1	0	1	3	1		1. Peace 2. Suffering 3. Grief		1. Grief 2. Suffering 3. Stigma
151	1	peace	ORIG	0		family	ORIG	0		sadness	ORIG	0		peace	ORIG	0		family	ORIG	0		end	ORIG	0				#NULL!				#NULL!				#NULL!		50	26	1	0	1	2	0	In the facility I work in we have be having some issues getting the proper palliative order for our residents in the dying process. It saddens me to see the people I care for on a daily basis suffering longer then they should.	1. Peace 2. Family 3. Sadness		1. Peace 2. Family 3. End
220	1	final	ORIG	0		light	ORIG	0		end	ORIG	0		end of life	LEMMA	1	end	scared	ORIG	0		sad	ORIG	0		passing	LEMMA	1	pass	crossing over	LEMMA	1	cross	gone to heaven	LEMMA	1	go	100	26	1	1	1	3	1		1.Final 2.Light 3.End		1. End of life 2. Scared 3. Sad
299	1	release	ORIG	0		relief	ORIG	0		grief	ORIG	0		fear	ORIG	0		inevitable	ORIG	0		complicated	ORIG	0				#NULL!				#NULL!				#NULL!		55.56	26	0	1	0	3	1		1. Release 2. Relief 3. Grief		1. Fear 2. Inevitable 3. Complicated
41	1	apprehensive	ORIG	0		intrigued	LEMMA	1	intrigue	saddened	REPLACE	3	sad	frightened	ORIG	0		sad	ORIG	0		stressful	ORIG	0		peaceful	ORIG	0		considered	LEMMA	1	consider	natural	ORIG	0		100	26	1	1	1	3	1		1. Apprehensive 2. Intrigued 3. Saddened		1. Frightened 2. Sad 3. Stressful
1052	1	natural	ORIG	0		sad	ORIG	0		challenging	LEMMA	1	challenge	taboo	ORIG	0		fearful	ORIG	0		confusing	ORIG	0		empathetic	REPLACE	3	empathize	process	ORIG	0		normal	ORIG	0		100	26	1	1	1	3	1		1. Natural 2. Sad 3. Challenging		1. Taboo 2. Fearful 3. Confusing
1430	0	choice	ORIG	0		relationship	ORIG	0		memory	ORIG	0		pain	ORIG	0		loss	ORIG	0		taboo	ORIG	0				#NULL!				#NULL!				#NULL!		8	27	1	1	1	3	1
754	0	natural	ORIG	0		relief	ORIG	0		sad	ORIG	0		depressing	ORIG	0		end	ORIG	0		hidden	LEMMA	1	hide	final	ORIG	0		resting	LEMMA	1	rest	memories	ORIG	0		96	27	1	1	1	2	0
1322	0	peace	ORIG	0		loss	ORIG	0		comfortable	ORIG	0		grief	ORIG	0		sadness	ORIG	0		loss	ORIG	0				#NULL!				#NULL!				#NULL!		10	27	1	1	1	1	0
785	0	sad	ORIG	0		terrifying	ORIG	0		scary	ORIG	0		sad	ORIG	0		terrifying	ORIG	0		scary	ORIG	0				#NULL!				#NULL!				#NULL!		36	27	1	1	1	3	1
680	0	grieve	ORIG	0		peace	ORIG	0		closure	ORIG	0			BLANK	5			BLANK	5			BLANK	5				#NULL!				#NULL!				#NULL!		66	27	1	1	1	3	1
1071	1	curious	ORIG	0		apprehensive	ORIG	0		necessary	ORIG	0		worried	ORIG	0		scared	ORIG	0		gone	LEMMA	1	go	accepting	LEMMA	1	accept	ok	MISS	4		normal	ORIG	0		91.67	27	1	1	0	3	1	My thoughts ...	1. Curious 2. Apprehensive 3. Necessary		1. Worried 2. Scared 3. Gone
1383	1	normal	ORIG	0		accepting	LEMMA	1	accept	unfazed	MISS	4		fearful	ORIG	0		reluctant	ORIG	0		disengaged	LEMMA	1	disengage	a process	REPLACE	3	process	a discussion	REPLACE	3	discussion	not alone	MISS	4		100	27	0	1	1	3	1		1. Normal 2. Accepting 3. Unfazed		1. Fearful 2. Reluctant 3. Disengaged
148	1	unknown	ORIG	0		undignified	ORIG	0		euthanasia?	LEMMA	1	euthanasia	scared	ORIG	0		taboo	ORIG	0		inevitable	ORIG	0				#NULL!				#NULL!				#NULL!		50	27	1	1	1	3	1		1. Unknown 2. Undignified 3. Euthanasia?		1. Scared 2. Taboo 3. Inevitable
676	1	another beginning	REPLACE	3	beginning	ending life	LEMMA	1	end	in comfort	REPLACE	3	comfort	scary	ORIG	0		not able to see them anymore	REPLACE	3	unable	mysterious	ORIG	0		going to heaven	LEMMA	1	go	finishing life	LEMMA	1	finish	another start	REPLACE	3	renewal	100	27	1	1	1	3	1		1. another beginning 2.ending life 3.in comfort		1. scary 2. not able to see them anymore 3. mysterious
1067	1	finite	ORIG	0		sad	ORIG	0		inevitable	ORIG	0		unknown	ORIG	0		sad	ORIG	0		inevitable	ORIG	0				#NULL!				#NULL!				#NULL!		25	27	1	1	1	3	1		1. Finite 2. Sad 3. Inevitable		1. Unknown 2. Sad 3. Inevitable
184	1	loss	ORIG	0		emotion	ORIG	0		pain	ORIG	0		loss	ORIG	0		emotion	ORIG	0		pain	ORIG	0				#NULL!				#NULL!				#NULL!		22.22	27	0	0	1	3	1	Loss of spirituality, Emotional loss to relatives, and Pain at the time of death.	1.LOSS 2.EMOTION 3.PAIN		1. LOSS 2. EMOTION 3. PAIN
938	1	release	ORIG	0		home- going	LEMMA	1	home	transcend	ORIG	0		inevitable	ORIG	0		sad	ORIG	0		disturbing	ORIG	0				#NULL!				#NULL!				#NULL!		8.33	27	1	0	0	3	1		1.release 2.home- going 3.transcend		1.inevitable 2.sad 3.disturbing
1060	1	safe	ORIG	0		respectful	ORIG	0		challenging	LEMMA	1	challenge	scary	ORIG	0		hard	ORIG	0		immortal	ORIG	0		calm	ORIG	0		saying goodbye	LEMMA	1	say	ready	ORIG	0		100	27	1	1	1	3	1	As some others have touched on in the introductions, death is an unavoidable part of living. I feel like we, as a society, tend to avoid this and focus on how eating well/medicine/natural therapies can heal us and keep us alive forever. Unfortunately this is not the case, and sometimes individuals and families are unwilling to accept death's role in their future. This can make it hard as a physic…	1. safe 2. respectful 3. challenging		1. scary 2. hard 3. immortal	(these are words I hope apply although they obviously don't always!)
1186	1	calm	ORIG	0		anger	ORIG	0		emotional	ORIG	0		scared	ORIG	0		no feelings	REPLACE	3	unfeeling	frightened	ORIG	0				#NULL!				#NULL!				#NULL!		36.11	27	1	1	0	0	0		1. Calm 2. Anger 3. Emotional		1. Scared 2. No feelings 3. Frightened
1037	1	natural	ORIG	0		painless	ORIG	0		loss	ORIG	0		fearful	ORIG	0		anxious	ORIG	0		grief	ORIG	0				#NULL!				#NULL!				#NULL!		22.22	27	1	1	1	3	1	natural painless loss	1. natural 2. painless 3. loss	fearful anxious grief	1.fearful 2.anxious 3.grief
210	0	peace	ORIG	0		control	ORIG	0		inevitable	ORIG	0		fear	ORIG	0		peace	ORIG	0		ending	ORIG	0				#NULL!				#NULL!				#NULL!		34	28	1	1	1	3	1
89	0	final	ORIG	0		inevitable	ORIG	0		peaceful	ORIG	0		sad	ORIG	0		confrontational	STEM	2	confront	upsetting	LEMMA	1	upset			#NULL!				#NULL!				#NULL!		14	28	1	1	0	3	1
547	0	bold	ORIG	0		doubt	ORIG	0		sensitive	ORIG	0		scary	ORIG	0		disrespect	ORIG	0		faith	ORIG	0				#NULL!				#NULL!				#NULL!		32	28	1	1	1	3	1
497	0	fade	ORIG	0		eventual	ORIG	0		slow	ORIG	0		scary	ORIG	0		old	ORIG	0		sleep	ORIG	0				#NULL!				#NULL!				#NULL!		32	28	1	1	0	3	1
1141	0	emotion	ORIG	0		touch	ORIG	0		expression	ORIG	0			BLANK	5			BLANK	5			BLANK	5		peace	ORIG	0		hope	ORIG	0		thanks	ORIG	0		80	28	1	0	1	2	0
1431	0	unknown	ORIG	0		fearful	ORIG	0		loss	ORIG	0		misunderstanding	ORIG	0		sad	ORIG	0		scared	ORIG	0				#NULL!				#NULL!				#NULL!		34	28	1	1	0	3	1
414	1	content	ORIG	0		peaceful	ORIG	0		loved	ORIG	0		scared	ORIG	0		unfulfilled	MISS	4		lonely	ORIG	0				#NULL!				#NULL!				#NULL!		36.11	28	1	1	1	3	1	my 3words	1.content 2. peaceful 3.loved	others 3words	1.scared 2.unfulfilled 3.lonely
317	1	at peace	REPLACE	3	peaceful	ending	ORIG	0		mourning	ORIG	0		sadness	ORIG	0		scared	ORIG	0		pain	ORIG	0				#NULL!				#NULL!				#NULL!		13.89	28	1	1	1	3	1		1. At peace 2. Ending 3. Mourning		1. Sadness 2. Scared 3. Pain
183	1	open-mind	REPLACE	3	openness	peaceful	ORIG	0		natural	ORIG	0		death-phobic	REPLACE	3	death	sheltered	ORIG	0		distracted	LEMMA	1	distract	curious	ORIG	0		encouraged	REPLACE	3	encourage	peaceful	ORIG	0		100	28	1	0	0	3	1	I think it is important to approach death with an open mind. Though we all will die one day, no one person experiences death the same as another. I believe that death is peaceful, and should not be scary or painful like it is usually shown in media. Death is natural. Our bodies know how to die, it is our minds and ego that struggle and suffer with death.	1. Open-mind 2. Peaceful 3. Natural	I think people have become scared of death, I was one of them. We focus more on life and living, death as an unknown makes it something to fear, because we don't know what follows and the average person isn't willing to entertain the idea as a conversation topic. The lack of education and general conversation of death causes us to be sheltered. We cut ourselves off from death and minimize any exp…	1.Death-phobic 2.Sheltered 3.Distracted	Curious because the quest for knowledge has only begun. This MOOC planted a seed that has only just began to sprout I look forward to continuing my journey and accessing other resources to learn more and connect with others interested in the realm of dying and death. Encouraged because I have seen and read the opinions of so many people, from all over the globe, of all different ages and walks of…
399	1	sad	ORIG	0		lonely	ORIG	0		frightening	ORIG	0		sad	ORIG	0		frightening	ORIG	0		bad	ORIG	0				#NULL!				#NULL!				#NULL!		13.89	28	1	0	1	1	0		1. Sad 2. Lonely 3. Frightening		1. Sad 2. Frightening 3. Bad
594	1	scared	ORIG	0		uncomfortable	ORIG	0		sad	ORIG	0		confused	ORIG	0		scared	ORIG	0		alone	ORIG	0				#NULL!				#NULL!				#NULL!		30.56	28	1	0	1	3	1		1. Scared 2. Uncomfortable 3. Sad		1. Confused 2. Scared 3. Alone
879	1	positive	ORIG	0		hesitant	ORIG	0		respectful	ORIG	0		fearful	ORIG	0		mysterious	ORIG	0		transition	ORIG	0				#NULL!				#NULL!				#NULL!		27.78	28	1	0	0	1	0		1. Positive 2. Hesitant 3. Respectful		1. Fearful 2. Mysterious 3. Transition
1097	1	peaceful	ORIG	0		resting	LEMMA	1	rest	accomplished	LEMMA	1	accomplish	sad	ORIG	0		fearful	ORIG	0		overwhelming	ORIG	0				#NULL!				#NULL!				#NULL!		61.11	28	1	1	1	3	1		1. Peaceful 2. Resting 3. Accomplished		1. Sad 2. Fearful 3. Overwhelming
1483	1	inevitable	ORIG	0		permanent	ORIG	0		freeing	LEMMA	1	free	devastating	ORIG	0		scary	ORIG	0		loss	ORIG	0				#NULL!				#NULL!				#NULL!		22.22	28	1	1	1	3	1	I have watched many take their last breaths. The words below descibe my feelings on death.	1. Inevitable 2. Permanent 3. Freeing	At my nanas funeral recently, the running theme were these 3 words. But no one but me commented on the fact that she was finally free from the pain she suffered with for years. It was debilitating for her and she would often beg for death. I feel the loss of her, but I'm grateful that she is at peace.	1. Devastating 2. Scary 3. Loss
133	1	hard	ORIG	0		difficult coping	LEMMA	1	difficult	sudden shock	REPLACE	3	shocking	sad	ORIG	0		emotional	ORIG	0		broken	ORIG	0		truthful	ORIG	0		integral	ORIG	0		autonomous	REPLACE	3	independent	100	28	#NULL!	1	1	3	1		1.hard 2.difficult coping 3.sudden shock		1. sad 2. emotional 3. broken
941	0	comfortable	ORIG	0		unique	ORIG	0		okay	MISS	4		fearful	ORIG	0		unsettling	MISS	4		nervous	ORIG	0				#NULL!				#NULL!				#NULL!		24	29	1	1	1	2	0
291	0	inevitable	ORIG	0		natural	ORIG	0		release	ORIG	0		unknown	ORIG	0		fear	ORIG	0		loss	ORIG	0				#NULL!				#NULL!				#NULL!		44	29	1	1	1	3	1
530	0		BLANK	5			BLANK	5			BLANK	5			BLANK	5			BLANK	5			BLANK	5				#NULL!				#NULL!				#NULL!		34	29	1	1	1	1	0
411	0	peace	ORIG	0		rest	ORIG	0		inevitable	ORIG	0		scary	ORIG	0		peace	ORIG	0		inevitable	ORIG	0				#NULL!				#NULL!				#NULL!		14	29	1	1	1	3	1
672	0	scary	ORIG	0		certain	ORIG	0		sad	ORIG	0		scary	ORIG	0		sad	ORIG	0		somewhat-avoidable	REPLACE	3	unavoidable			#NULL!				#NULL!				#NULL!		8	29	1	1	1	3	1
226	0	end	ORIG	0		hope	ORIG	0		scary	ORIG	0		frightening	ORIG	0		inevitable	ORIG	0		lonely	ORIG	0				#NULL!				#NULL!				#NULL!		54	29	1	1	1	3	1
948	0	unknown	ORIG	0		farewell	ORIG	0		sad	ORIG	0		heartbroken	ORIG	0		sad	ORIG	0		shock	ORIG	0		life	ORIG	0		peaceful	ORIG	0		farewell	ORIG	0		84	29	1	1	1	2	0
308	0	loss	ORIG	0		natural	ORIG	0		peaceful-at-times	REPLACE	3	peaceful	devastating	ORIG	0		scary	ORIG	0		life-changing	REPLACE	3	change			#NULL!				#NULL!				#NULL!		46	29	1	1	1	3	1
727	1	natural	ORIG	0		spiritual	ORIG	0		life	ORIG	0				#NULL!				#NULL!				#NULL!				#NULL!				#NULL!				#NULL!		30.56	29	1	1	1	3	1		1.natural 2. Spiritual 3.life
114	1	inevitable	ORIG	0		relief	ORIG	0		acceptance	ORIG	0		dread	ORIG	0		heartache	ORIG	0		distress	ORIG	0				#NULL!				#NULL!				#NULL!		80.56	29	1	1	0	2	0		1. Inevitable 2. Relief 3. Acceptance		1. Dread 2. Heartache 3. Distress
1197	1	peaceful	ORIG	0		end	ORIG	0		heaven	ORIG	0		emotional	ORIG	0		end	ORIG	0		stressful	ORIG	0		peaceful	ORIG	0		heaven	ORIG	0		end	ORIG	0		100	29	1	1	1	3	1		1.peaceful 2.end 3.heaven		1. emotional 2. end 3. stressful
1490	1	finality	ORIG	0		sadness	ORIG	0		end	ORIG	0		fear	ORIG	0		sadness	ORIG	0		uncertainty	ORIG	0		final	ORIG	0		grief	ORIG	0		memories	ORIG	0		100	29	1	1	1	3	1		1. Finality 2. Sadness 3. End		1. Fear 2. Sadness 3. Uncertainty
152	1	unsure	ORIG	0		final	ORIG	0		medical	ORIG	0		scary	ORIG	0		sad	ORIG	0		final	ORIG	0		understanding	ORIG	0		accepting	LEMMA	1	accept	normal	ORIG	0		100	29	1	1	1	3	1		1.Unsure 2.Final 3.Medical		1. Scary 2. Sad 3. Final
667	1	scary	ORIG	0		unknown	ORIG	0		uncomfortable	ORIG	0		unknown	ORIG	0		far away	REPLACE	3	faraway	gloomy	ORIG	0				#NULL!				#NULL!				#NULL!		16.67	29	1	1	1	3	1		1.Scary 2.Unknown 3.Uncomfortable		1.Unknown 2.Far away 3.Gloomy
958	1	scared	ORIG	0		emotional	ORIG	0		not ready	REPLACE	3	unprepared	accepting	LEMMA	1	accept	grief	ORIG	0		mourn	ORIG	0		prepared	REPLACE	3	prepare	aware	ORIG	0		informative	ORIG	0		100	29	1	1	1	1	0		1. Scared 2. Emotional 3. Not ready		1. Accepting 2. Grief 3. Mourn
218	1	life	ORIG	0		anguish	ORIG	0		opportunity	ORIG	0		gone	LEMMA	1	go	terrified	ORIG	0		uncertainty	ORIG	0				#NULL!				#NULL!				#NULL!		63.89	29	1	1	1	3	1		1. life 2. anguish 3. opportunity		1. gone 2. terrified 3. uncertainty
917	1	at peace	REPLACE	3	peaceful	at rest	REPLACE	3	rest	lose ones life	LEMMA	1	lose	the most important thing is how happily we are leaving rather just life.	MISS	4		its normal if we are born surely dyes one day.	REPLACE	3	normal	life is precious so don't let it go just enjoy it.	LEMMA	1	life			#NULL!				#NULL!				#NULL!		22.22	29	1	1	1	1	0	these all three words has the same meaning Death.	1. At Peace 2. At Rest 3. Lose ones life	always worry a lot with high expectation from life. bring negative thinking in mind if something wont happen when i wanted.	1. The most important thing is how happily we are leaving rather just life. 2. Its normal if we are born surely dyes one day. 3. life is precious so don't let it go just enjoy it.
340	1	distant	ORIG	0		peace	ORIG	0		final	ORIG	0		fear	ORIG	0		pity	ORIG	0		unfinished	ORIG	0				#NULL!				#NULL!				#NULL!		8.33	29	1	1	1	3	1	being healthy and a young 29 year old, I feel like death is very far away in the future. I am unsure what gives me this sense of feeling invincibility.	1.distant 2.peace 3.final		1. Fear 2. Pity 3. Unfinished
865	1	interested.	LEMMA	1	interested	intrigued.	LEMMA	1	intrigue	uneducated.	LEMMA	1	uneducated	frightened.	LEMMA	1	frightened	negative.	LEMMA	1	negative	overwhelming.	LEMMA	1	overwhelming	natural	ORIG	0		understanding	ORIG	0		accepting	LEMMA	1	accept	100	29	1	1	1	2	0		1. Interested. 2. Intrigued. 3. Uneducated.		1.Frightened. 2.negative. 3.overwhelming.
108	1	comfortable	ORIG	0		informative	ORIG	0		relief	ORIG	0		fear	ORIG	0		uncertainty	ORIG	0		questions	LEMMA	1	question	comfortable	ORIG	0		reflective	ORIG	0		peaceful	ORIG	0		100	29	1	1	1	2	0		1.comfortable 2.informative 3.relief		1. fear 2. uncertainty 3. questions
1002	1	sadness	ORIG	0		hope/heaven	REPLACE	3	hope	reunited	LEMMA	1	reunite	scared	ORIG	0		loss	ORIG	0		unknown	ORIG	0				#NULL!				#NULL!				#NULL!		55.56	29	1	1	1	3	1		1. Sadness 2. Hope/Heaven 3. Reunited		1. Scared 2. Loss 3. Unknown
949	1	beautiful	ORIG	0		teary	REPLACE	3	tearful	painful	ORIG	0				#NULL!				#NULL!				#NULL!				#NULL!				#NULL!				#NULL!		0	29	0	1	1	3	1		1. beautiful 2. teary 3. painful
779	1	final	ORIG	0		peaceful	ORIG	0		heaven	ORIG	0		sorrow	ORIG	0		sad	ORIG	0		beautiful	ORIG	0		scared	ORIG	0		accepting	LEMMA	1	accept	real	ORIG	0		100	29	1	1	1	1	0		1. Final 2. Peaceful 3. Heaven		1.Sorrow 2.Sad 3. Beautiful
613	1			#NULL!				#NULL!				#NULL!		grief	ORIG	0		loss	ORIG	0		negative	ORIG	0				#NULL!				#NULL!				#NULL!		30.56	29	1	1	1	3	1				1. Grief 2. Loss 3. Negative
1134	0	peace	ORIG	0		grief	ORIG	0		acceptance	ORIG	0		sad	ORIG	0		loss	ORIG	0		grief	ORIG	0		decided	LEMMA	1	decide	understood	LEMMA	1	understand	at-peace	REPLACE	3	peaceful	96	30	1	1	1	3	1
1429	0		BLANK	5			BLANK	5			BLANK	5			BLANK	5			BLANK	5			BLANK	5		grief	ORIG	0		peace	ORIG	0		unknown	ORIG	0		92	30	1	1	1	3	1
581	0	inevitable	ORIG	0		peaceful	ORIG	0		heartwrenching	REPLACE	3	heartbreaking	dramatic	ORIG	0		morbid	ORIG	0		scary	ORIG	0		unique	ORIG	0		openness	ORIG	0		closure	ORIG	0		72	30	1	1	1	3	1
361	0	inevitable	ORIG	0		individualised	REPLACE	3	individual	subjective	ORIG	0		pain	ORIG	0		anger	ORIG	0		frustration	ORIG	0		lived	LEMMA	1	live	loved	ORIG	0		never-forgotten	MISS	4		94	30	1	1	1	3	1
751	0	natural	ORIG	0		sad	ORIG	0		reflective	ORIG	0		fearful	ORIG	0		sad	ORIG	0		impending	ORIG	0		ending	ORIG	0		sad	ORIG	0		final	ORIG	0		86	30	1	1	1	3	1
458	1	natural	ORIG	0		ultimate truth	LEMMA	1	ultimate	loneliness	ORIG	0		scary	ORIG	0		should not talk	REPLACE	3	unspeakable	unacceptable	ORIG	0				#NULL!				#NULL!				#NULL!		19.44	30	0	0	1	3	1		1. Natural 2.Ultimate truth 3. Loneliness		1. Scary 2. Should not talk 3. Unacceptable
960	1	release	ORIG	0		relief	ORIG	0		sad	ORIG	0		sad	ORIG	0		morbid	ORIG	0		depressing	ORIG	0				#NULL!				#NULL!				#NULL!		22.22	30	1	1	1	2	0		1.Release 2.Relief 3.Sad		1. Sad 2. Morbid 3. Depressing
1172	1	end	ORIG	0		spirit	ORIG	0		fear	ORIG	0		regret	ORIG	0		fear	ORIG	0		end	ORIG	0				#NULL!				#NULL!				#NULL!		27.78	30	1	0	1	3	1		1. End 2. Spirit 3. Fear		1. Regret 2. Fear 3. End
572	1	comfort	ORIG	0		connection	ORIG	0		rebirth	ORIG	0		suffering	LEMMA	1	suffer	sadness	ORIG	0		unknown	ORIG	0				#NULL!				#NULL!				#NULL!		19.44	30	1	0	1	2	0		1.comfort 2.connection 3.rebirth		1. Suffering 2. Sadness 3. Unknown
128	1	peaceful	ORIG	0		emotional	ORIG	0		journey	ORIG	0		loss	ORIG	0		grieving	ORIG	0		forever	REPLACE	3	forevermore			#NULL!				#NULL!				#NULL!		16.67	30	1	1	1	1	0	The only thing that we know in life will happen is death. I hope that it will be peaceful and pain free	1.Peaceful 2.emotional 3.journey		1. Loss 2. Grieving 3. Forever
698	1	life	ORIG	0		love	ORIG	0		saudade (in Portuguese is the feeling of miss someone)	MISS	4		fear	ORIG	0		sadness	ORIG	0		other	ORIG	0				#NULL!				#NULL!				#NULL!		22.22	30	1	0	1	3	1		1. Life 2. Love 3. SAUDADE (in portuguese is the feeling of miss someone)	Other - we don't think about our own death...	1. Fear 2. Sadness 3. Other
841	1	life	ORIG	0		change	ORIG	0		grief	ORIG	0		sad	ORIG	0		tragic	ORIG	0		loss	ORIG	0		fascinating	ORIG	0		a journey	REPLACE	3	journey	sad	ORIG	0		100	30	1	1	0	3	1		1.life 2.change 3.grief		1. Sad 2. Tragic 3. Loss	As much as I would love to be totally enlightened and ready to embrace death, it is still sad, as although it brings new opportunities, it is still hard to say goodbye to loved ones.
1372	1	sad	ORIG	0		unknown	ORIG	0		emotional	ORIG	0		scary	ORIG	0		unknown	ORIG	0		pain	ORIG	0				#NULL!				#NULL!				#NULL!		36.11	30	1	1	1	2	0		1. Sad 2. Unknown 3. Emotional		1. Scary 2. Unknown 3. Pain
1152	1	uncomfortable	ORIG	0		spirits	LEMMA	1	spirit	try to relax	LEMMA	1	try	sad	ORIG	0		anxious	ORIG	0		frightened	ORIG	0		silent pass away	LEMMA	1	silent	natural process	LEMMA	1	natural	look out for similar death related videos	LEMMA	1	look	100	30	1	0	1	3	1	I tend to feel a bit uncomfortable, but at the end try to relax. I also tend to think about spirits as well	1. uncomfortable 2.spirits 3.try to relax	Generally people feel sad and be a bit anxious and frightened about death .	1. sad 2. anxious 3. frightened	death is a silent way of passing, which is a natural process. if someone said to me that I was dying, THen I would look out on similar videos to get myself reassured
1094	0	scared	ORIG	0		unsure	ORIG	0		sad	ORIG	0		fear	ORIG	0		sadness	ORIG	0		avoidance	ORIG	0				#NULL!				#NULL!				#NULL!		56	31	1	0	1	3	1
1330	0	necessary	ORIG	0		hard	ORIG	0		painful	ORIG	0		unwanted	ORIG	0		grief	ORIG	0		expensive	ORIG	0				#NULL!				#NULL!				#NULL!		20	31	0	1	0	0	0
131	0	loss	ORIG	0		goodbyes	REPLACE	3	farewell	acceptance	ORIG	0		pain	ORIG	0		loss	ORIG	0		hard	ORIG	0		sad	ORIG	0		memories	ORIG	0		farewells	LEMMA	1	farewell	74	31	1	1	1	3	1
834	0			#NULL!				#NULL!				#NULL!				#NULL!				#NULL!				#NULL!		uncertain	ORIG	0		inevitable	ORIG	0		peaceful	ORIG	0		96	31	1	1	0	3	1
590	0	frightening	ORIG	0		distant	ORIG	0		dark	ORIG	0		loss	ORIG	0		failure	ORIG	0		hidden	LEMMA	1	hide	curious	ORIG	0		open	ORIG	0		knowing	LEMMA	1	know	86	31	1	0	1	3	1
398	1	curious	ORIG	0		uncertain	ORIG	0		mindful	ORIG	0		fearful	ORIG	0		uneasy	ORIG	0		shocking	ORIG	0		reassured	LEMMA	1	reassure	curious	ORIG	0		calm	ORIG	0		100	31	1	1	1	3	1		1. Curious 2. Uncertain 3. Mindful		1. Fearful 2. Uneasy 3. Shocking
1438	1	uncomfortable	ORIG	0		scared	ORIG	0		private	ORIG	0		peaceful	ORIG	0		transition	ORIG	0		natural	ORIG	0		individualized	REPLACE	3	individual	evolving	LEMMA	1	evolve	fascinating	ORIG	0		100	31	1	1	1	3	1		1. Uncomfortable 2. Scared 3. Private		1. Peaceful 2. Transition 3. Natural
563	1	sad	ORIG	0		curious	ORIG	0		uneducated	ORIG	0		depressing	ORIG	0		lonely	ORIG	0		isolating	LEMMA	1	isolate	transition	ORIG	0		goodbye	REPLACE	3	farewell	legacy	ORIG	0		100	31	1	0	0	3	1	Although death is sad, I am curious to learn more so that I can better support others.	1. sad 2. curious 3. uneducated	Most people that I know feel very depressed when discussing death, and also feel very isolated around others who have not had similar experiences and cannot relate to what they are going through.	1. depressing 2. lonely 3. isolating
703	1	inevitable	ORIG	0		unpredictable	ORIG	0		fascinating	ORIG	0		inevitable	ORIG	0		unpredictable	ORIG	0		tragic	ORIG	0				#NULL!				#NULL!				#NULL!		38.89	31	1	0	0	0	0		1. Inevitable 2. Unpredictable 3. Fascinating		1. Inevitable 2. Unpredictable 3. Tragic
566	1	helpless	ORIG	0		conflicted	LEMMA	1	conflict	anxious	ORIG	0		fearful	ORIG	0		confronting	LEMMA	1	confront	sad	ORIG	0				#NULL!				#NULL!				#NULL!		16.67	31	1	1	1	2	0		1.helpless 2.conflicted 3.anxious		1. Fearful 2. confronting 3. Sad
459	1	natural	ORIG	0		inevitable	ORIG	0		final	ORIG	0		unspeakable	ORIG	0		scary	ORIG	0		morbid	ORIG	0				#NULL!				#NULL!				#NULL!		13.89	31	1	0	0	3	1		1. Natural 2. Inevitable 3. Final		1. Unspeakable 2. Scary 3. Morbid
1157	1	scared	ORIG	0		overwhelmed	ORIG	0		not ready	REPLACE	3	unprepared	unprepared	ORIG	0		uneducated	ORIG	0		loss	ORIG	0		scared	ORIG	0		more prepared	REPLACE	3	preparation	still not ready	REPLACE	3	unprepared	100	31	1	1	1	3	1		1. Scared 2. Overwhelmed 3. Not Ready		1. Unprepared 2. Uneducated 3. Loss
465	1	inevitable	ORIG	0		emotional	ORIG	0		personal	ORIG	0		personal	ORIG	0		emotional	ORIG	0		defeat	ORIG	0				#NULL!				#NULL!				#NULL!		41.67	31	1	1	1	3	1		1. Inevitable 2. emotional 3. personal		1. personal 2. emotional 3. defeat
625	1	afraid	ORIG	0		anxious	ORIG	0		sorrowed	LEMMA	1	sorrow	peaceful	ORIG	0		painfree	REPLACE	3	painless	content	ORIG	0		prepared	REPLACE	3	prepare	positive	ORIG	0		informed	LEMMA	1	inform	100	31	#NULL!	1	1	3	1		1. Afraid 2.Anxious 3.Sorrowed		1. Peaceful 2. Painfree 3. Content
685	0		BLANK	5			BLANK	5			BLANK	5			BLANK	5			BLANK	5			BLANK	5		natural	ORIG	0		inevitable	ORIG	0		interactive	ORIG	0		92	32	1	1	0	1	0
483	0	unknown	ORIG	0		loss	ORIG	0		emotive	REPLACE	3	emotional	unknown	ORIG	0		loss	ORIG	0		emotive	REPLACE	3	emotional			#NULL!				#NULL!				#NULL!		74	32	1	1	1	2	0
1227	0	natural	ORIG	0		meaningful	ORIG	0		difficult	ORIG	0		fearful	ORIG	0		difficult	ORIG	0		painful	ORIG	0		difficult	ORIG	0		inevitable	ORIG	0		emotional	ORIG	0		94	32	1	1	1	2	0
997	0	sad	ORIG	0		scared	ORIG	0		finality	ORIG	0		suffering	LEMMA	1	suffer	pain	ORIG	0		sadness	ORIG	0				#NULL!				#NULL!				#NULL!		38	32	1	0	1	1	0
933	0	inevitable	ORIG	0		internal	ORIG	0		unclear	ORIG	0		emotional	ORIG	0		tragedy	ORIG	0		ignored	LEMMA	1	ignore	diverse	ORIG	0		deep	ORIG	0		gentle	ORIG	0		86	32	1	1	1	2	0
564	0	normal	ORIG	0		natural	ORIG	0		fearful	ORIG	0		fearful	ORIG	0		scary	ORIG	0		taboo	ORIG	0				#NULL!				#NULL!				#NULL!		8	32	1	1	1	2	0
24	0	normal	ORIG	0		standard	ORIG	0		life	ORIG	0		scary	ORIG	0		loss	ORIG	0		sadness	ORIG	0				#NULL!				#NULL!				#NULL!		14	32	1	1	1	3	1
826	1	curious	ORIG	0		misinformed	REPLACE	3	misguided	interested	ORIG	0		fear	ORIG	0		lonely	ORIG	0		darkness	ORIG	0				#NULL!				#NULL!				#NULL!		50	32	1	0	0	2	0		1. Curious 2. Misinformed 3. Interested		1. Fear 2. Lonely 3. Darkness
607	1	spiritual	ORIG	0		fascinating	ORIG	0		part of life	LEMMA	1	part	scary	ORIG	0		final	ORIG	0		morbid	ORIG	0				#NULL!				#NULL!				#NULL!		19.44	32	1	1	0	3	1	I know my third point had three words, but I couldn't think how to word it succinctly	1. Spiritual 2. fascinating 3. part of life		1. scary 2. final 3. morbid
200	1			#NULL!				#NULL!				#NULL!		finality	ORIG	0		cessation	REPLACE	3	cease	goodbye	REPLACE	3	farewell			#NULL!				#NULL!				#NULL!		33.33	32	0	1	0	3	1			I think the 'collective consciousness' of the community (or at least my network) around Death and Dying is that it is very final. If you have a long illness before Death, you have a bucket list to tick off before the time runs out, and you have a chance to ''say goodbye.' If the death is sudden or unexpected, the shock is so great that people speak of the immense suffering of not having the chanc…	1. Finality 2. Cessation 3. Goodbye
636	1	anxiety	ORIG	0		final	ORIG	0		peaceful	ORIG	0		fear	ORIG	0		unknown	ORIG	0		acceptance	ORIG	0				#NULL!				#NULL!				#NULL!		27.78	32	1	0	1	3	1		1. Anxiety 2. Final 3.Peaceful		1. Fear 2. Unknown 3. Acceptance
297	1	anxious	ORIG	0		afraid	ORIG	0		open	ORIG	0		open	ORIG	0		anxious	ORIG	0		afraid	ORIG	0				#NULL!				#NULL!				#NULL!		38.89	32	1	1	1	3	1		1. anxious 2. afraid 3. open		1.open 2.anxious 3.afraid
161	1	loss	ORIG	0		sad	ORIG	0		grief	ORIG	0		unhappy moment	LEMMA	1	unhappy	loss	ORIG	0		difficult time	LEMMA	1	difficult			#NULL!				#NULL!				#NULL!		30.56	32	1	1	1	3	1		1. loss 2. Sad 3. grief	I agree on it	1. Unhappy moment 2. Loss 3. Difficult time
1274	1	inevitable	ORIG	0		natural	ORIG	0		interfered	LEMMA	1	interfere	messy	ORIG	0		sad	ORIG	0		avoidable	STEM	2	avoid	hope	ORIG	0		inevitable	ORIG	0		sad	ORIG	0		100	32	1	1	1	3	1	we all die at some point, it should therefore be talked about more often and without taboo. Death can also be a very natural process and I think that's what I would want. Interfered refers to my work as a nurse and the delicate balance between life and death that we have to navigate in a medical context	1.inevitable 2.natural 3.interferred	messy refers to the way the media can exaggerate death and morbidity, and creating the taboo. Sadness surrounds death, however this can be different for each situation of death and for different people. Often a persons religion or lack of religion can affect this. Avoidable refers to the fact that people are on the hunt for cures for everything and hoping that the right thing comes up at the righ…	1. Messy 2. Sad 3. Avoidable
646	1	comfortable	ORIG	0		accepting	LEMMA	1	accept	understanding	ORIG	0		scared	ORIG	0		fearful	ORIG	0		anxious	ORIG	0		comfortable	ORIG	0		confident	ORIG	0		unafraid	ORIG	0		100	32	1	1	1	3	1		1. Comfortable 2. Accepting 3. Understanding		1. Scared 2. Fearful 3. Anxious
716	1	emotional	ORIG	0		end	ORIG	0		comfort	ORIG	0		sad	ORIG	0		lonely	ORIG	0		scared	ORIG	0				#NULL!				#NULL!				#NULL!		22.22	32	0	1	1	3	1	My thoughts revolve around supporting the patient/resident and their loved one, ensuring they are all symptom free as possible and comfortable including mentally comfortable (as possible)	1.Emotional 2.End 3.Comfort	I asked my partner and this was her answers. This opened up a dialogue for us.	1.Sad 2.Lonely 3.Scared
718	1	sad	ORIG	0		inevitable	ORIG	0		away from suffer	MISS	4		sad	ORIG	0		fear	ORIG	0		uncontrollable	ORIG	0		natural	ORIG	0		sad	ORIG	0		important	ORIG	0		100	32	1	0	1	3	1		1. sad 2. inevitable 3. away from suffer		1.sad 2.fear 3. uncontrollable
1059	0	sad	ORIG	0		scary	ORIG	0		release	ORIG	0		sad	ORIG	0		scary	ORIG	0		release	ORIG	0				#NULL!				#NULL!				#NULL!		4	33	1	1	1	3	1
952	0	inevitable	ORIG	0		fear	ORIG	0		sadness	ORIG	0			BLANK	5			BLANK	5			BLANK	5				#NULL!				#NULL!				#NULL!		22	33	1	1	1	2	0
50	0	comfort	ORIG	0		dignity	ORIG	0		autonomy	ORIG	0		loss	ORIG	0		grief	ORIG	0		fear	ORIG	0		comfort	ORIG	0		dignity	ORIG	0		autonomy	ORIG	0		72	33	1	1	1	3	1
122	0	emotional	ORIG	0		joyous	ORIG	0		planned	LEMMA	1	plan	morphine	ORIG	0		sad	ORIG	0		unprepared	ORIG	0				#NULL!				#NULL!				#NULL!		66	33	1	1	1	3	1
204	0	emotive	REPLACE	3	emotional	final	ORIG	0		rest	ORIG	0		fear	ORIG	0		grief	ORIG	0		unknown	ORIG	0				#NULL!				#NULL!				#NULL!		18	33	1	1	1	3	1
701	0	peace	ORIG	0		rest	ORIG	0		release	ORIG	0		scary	ORIG	0		sad	ORIG	0		traumatic	ORIG	0				#NULL!				#NULL!				#NULL!		16	33	1	1	1	3	1
165	0	confusing	ORIG	0		emotional	ORIG	0		peaceful	ORIG	0		sad	ORIG	0		peaceful	ORIG	0		end	ORIG	0				#NULL!				#NULL!				#NULL!		14	33	1	1	0	2	0
699	1	hesitant	ORIG	0		realistic	ORIG	0		fearful	ORIG	0		fearful	ORIG	0		denial	ORIG	0		dismissive	ORIG	0				#NULL!				#NULL!				#NULL!		41.67	33	1	1	1	3	1		1.Hesitant 2.Realistic 3.Fearful		1. Fearful 2. Denial 3. Dismissive
1276	1	scared	ORIG	0		pain	ORIG	0		anxiety	ORIG	0		anxious	ORIG	0		painful	ORIG	0		leaving other behind	LEMMA	1	leave	dignity	ORIG	0		choices	LEMMA	1	choice	painfree	REPLACE	3	painless	100	33	1	1	1	3	1		1. Scared 2.pain 3.anxiety		1. Anxious 2. Painful 3. Leaving other behind
561	1	comfortable	ORIG	0		realistic	ORIG	0		informed	LEMMA	1	inform	scared	ORIG	0		apprehensive	ORIG	0		denial	ORIG	0		comfortable	ORIG	0		informed	LEMMA	1	inform	realistic	ORIG	0		100	33	1	1	1	2	0		1. Comfortable 2. Realistic 3. Informed		1. Scared 2. Apprehensive 3. Denial
376	1	curious	ORIG	0		sacred	ORIG	0		accepting	LEMMA	1	accept	afraid	ORIG	0		isolated	LEMMA	1	isolate	unsupported/ignored	REPLACE	3	ignore			#NULL!				#NULL!				#NULL!		41.67	33	1	0	0	3	1		1. curious 2. sacred 3. accepting		1.afraid 2. isolated 3.unsupported/ignored
1317	1	painful	ORIG	0		relief	ORIG	0		certainty	ORIG	0		scary	ORIG	0		painful	ORIG	0		fearful	ORIG	0				#NULL!				#NULL!				#NULL!		22.22	33	1	1	1	3	1		1. Painful 2. Relief 3. Certainty		1. Scary 2. Painful 3. Fearful
1102	1	sadness	ORIG	0		fear	ORIG	0		loneliness	ORIG	0		pain	ORIG	0		sadness	ORIG	0		fear	ORIG	0				#NULL!				#NULL!				#NULL!		77.78	33	1	0	1	1	0		1.saddness 2.fear 3.loneliness		1. Pain 2. Sadness 3. Fear
59	1	transition	ORIG	0		experience	ORIG	0		love	ORIG	0		ignore	ORIG	0		dismiss	ORIG	0		fearful	ORIG	0				#NULL!				#NULL!				#NULL!		27.78	33	1	0	0	1	0	I feel there is nothing to be feared from death itself. The journey , the end of this human experience and back to our spirit state. My only fears are going to soon and that is because I am a mother.	1.transition 2.experiance 3.love	I feel a lot of people live thinking this stage in their life will never happen or it is so far away they do not need to think about it.	1. Ignore 2. Dismiss 3. Fearful
159	1	inevitable	ORIG	0		painless	ORIG	0		not sure	REPLACE	3	unsure	fearful	ORIG	0		avoid	ORIG	0		denial	ORIG	0		inevitable	ORIG	0		natural	ORIG	0		normal	ORIG	0		100	33	1	1	1	2	0		1. Inevitable 2. Painless 3. not sure		1. Fearful 2. Avoid 3. Denial
650	1	unknown	ORIG	0		sad	ORIG	0		time	ORIG	0		emotional	ORIG	0		distressing	ORIG	0		stressful	ORIG	0				#NULL!				#NULL!				#NULL!		63.89	33	1	1	1	3	1	when I see patients in their last moments I feel it's an unknown period of their life.	1.unknown 2.sad 3.time	when I see other people's reactions I tend to find it is a very stressful time	1. Emotional 2. Distressing 3. Stressful
455	1	life	ORIG	0		open	ORIG	0		journey	ORIG	0		scared	ORIG	0		ignore	ORIG	0		non-discussion	REPLACE	3	unspeakable			#NULL!				#NULL!				#NULL!		47.22	33	1	1	1	3	1		1. Life 2. Open 3. Journey		1.Scared 2.Ignore 3.non-discussion
1336	1	love	ORIG	0		village	ORIG	0		sad	ORIG	0		scary	ORIG	0		lonely	ORIG	0		sad	ORIG	0		sharing	LEMMA	1	share	love	ORIG	0		home	ORIG	0		100	33	1	1	1	2	0		1.Love 2.Village 3.Sad		1. Scary 2. Lonely 3. Sad
1075	1			#NULL!				#NULL!				#NULL!		frightening	ORIG	0		painful	ORIG	0		sad	ORIG	0				#NULL!				#NULL!				#NULL!		25	33	1	0	1	3	1				1. Frightening 2. painful 3. sad
1084	1	sacred	ORIG	0		peaceful	ORIG	0		new beginning	LEMMA	1	new	fearful	ORIG	0		uncertain	ORIG	0		anxious	ORIG	0				#NULL!				#NULL!				#NULL!		80.56	33	0	1	1	3	1		1. Sacred 2. Peaceful 3. New beginning		1.Fearful 2.Uncertain 3.Anxious
651	1	normal	ORIG	0		scary	ORIG	0		unavailable	ORIG	0		normal	ORIG	0		scary	ORIG	0		sad	ORIG	0		natural	ORIG	0		normal	ORIG	0		peaceful	ORIG	0		100	33	1	1	1	1	0		1. Normal 2. Scary 3. unavailable		1. Normal 2. scary 3. Sad	I honestly don't remember what i wrote down first time, but after beening through this journey it has opened up my eyes.
861	0	personal	ORIG	0		dignity	ORIG	0		compassionate	ORIG	0		scary	ORIG	0		disbelief	ORIG	0		questionable	ORIG	0				#NULL!				#NULL!				#NULL!		20	34	1	1	1	0	0
421	0	natural	ORIG	0		beautiful	ORIG	0		challenging	LEMMA	1	challenge	loss	ORIG	0		morbid	ORIG	0		fearful	ORIG	0		natural	ORIG	0		peaceful	ORIG	0		beautiful	ORIG	0		96	34	1	1	1	3	1
374	0	fear	ORIG	0		fear	ORIG	0		unknown	ORIG	0		fear	ORIG	0		fear	ORIG	0		unknown	ORIG	0				#NULL!				#NULL!				#NULL!		26	34	1	1	0	3	1
531	0	inevitable	ORIG	0		peaceful	ORIG	0		respectful	ORIG	0		scary	ORIG	0		painful	ORIG	0		hospital	ORIG	0				#NULL!				#NULL!				#NULL!		10	34	1	1	1	3	1
1073	0	natural	ORIG	0		poetic	ORIG	0		beautiful	ORIG	0		awful	ORIG	0		sad	ORIG	0		traumatic	ORIG	0		planned	LEMMA	1	plan	unafraid	ORIG	0		painless	ORIG	0		74	34	1	0	1	3	1
345	0	sad	ORIG	0		love	ORIG	0		family	ORIG	0		sad	ORIG	0		family	ORIG	0		peace	ORIG	0		fear	ORIG	0		acceptance	ORIG	0		peace	ORIG	0		88	34	1	1	1	3	1
1204	0	transitional	ORIG	0		dignified	ORIG	0		normal	ORIG	0		scary	ORIG	0		terrifying	ORIG	0		emotional	ORIG	0				#NULL!				#NULL!				#NULL!		12	34	1	1	1	3	1
1035	0	peaceful	ORIG	0		respectful	ORIG	0		emotional	ORIG	0		sad	ORIG	0		lost	ORIG	0		relief	ORIG	0		thankful	ORIG	0		positivity	REPLACE	3	positive	relax	ORIG	0		94	34	1	1	1	3	1
1331	1	sad	ORIG	0		empty	ORIG	0		angry	ORIG	0		pain	ORIG	0		scared	ORIG	0		lonely	ORIG	0		peace	ORIG	0		sadness	ORIG	0		pain free	LEMMA	1	pain	100	34	1	1	1	2	0		1.Sad 2.Empty 3.Angry		1. Pain 2. Scared 3. Lonely
103	1	journey	ORIG	0		free	ORIG	0		family	ORIG	0		morbid	ORIG	0		sadness	ORIG	0		despair	ORIG	0				#NULL!				#NULL!				#NULL!		22.22	34	1	1	1	3	1		1. Journey 2. Free 3. Family		1. Morbid 2. Sadness 3. Despair
1104	1	end	ORIG	0		loss	ORIG	0		peace	ORIG	0		end	ORIG	0		afterlife	ORIG	0		pain	ORIG	0		final	ORIG	0		peace	ORIG	0		loss	ORIG	0		100	34	1	1	1	3	1	Depends on your life and situation at the time	1. End 2. Loss 3. Peace	Beliefs, culture, past-experiences and spirituality affect the way we feel and process things	1.End 2.Afterlife 3.Pain	The words that first come to mind are likely to change with time, situation and circumstance.
162	1	peaceful	ORIG	0		daunting	REPLACE	3	overwhelming	upsetting	LEMMA	1	upset	scary	ORIG	0		unnatural	ORIG	0		sad	ORIG	0		unavoidable	ORIG	0		sadness	ORIG	0		necessary	ORIG	0		100	34	1	1	1	2	0		1. Peaceful 2. Daunting 3. Upsetting		1. Scary 2. Unnatural 3. Sad
209	1	natural	ORIG	0		everyone	REPLACE	3	everyman	universal	ORIG	0		hastened	LEMMA	1	hasten	fear	ORIG	0		lost	ORIG	0		natural	ORIG	0		unstoppable	ORIG	0		process	ORIG	0		100	34	1	0	1	3	1	I think that death is a natural process, same as giving birth. Everyone will die eventually. I view death and dying as a universal experience.	1. Natural 2. Everyone 3. Universal	I feel that public views dying as a hastened process, where in fact most of the dying process can be very slow. People still fear death as unnatural thing. Death means loosing someone in the oblivion.	1. Hastened 2. Fear 3. Lost
1242	1	scared	ORIG	0		sad	ORIG	0		alone	ORIG	0		relief	ORIG	0		scared	ORIG	0		lonely	ORIG	0				#NULL!				#NULL!				#NULL!		63.89	34	1	1	1	3	1		1. Scared 2. Sad 3. Alone		1. Relief 2. Scared 3. Lonely
313	1	permanent	ORIG	0		sadness	ORIG	0		grief	ORIG	0		grief	ORIG	0		painful	ORIG	0		heaven	ORIG	0				#NULL!				#NULL!				#NULL!		38.89	34	1	1	1	3	1		1. Permanent 2. Sadness 3. Grief		1. Grief 2. Painful 3. Heaven
965	1	part of life	LEMMA	1	part	inevitable	ORIG	0		goodbye	REPLACE	3	farewell	frightening	ORIG	0		pain	ORIG	0		old people	LEMMA	1	old			#NULL!				#NULL!				#NULL!		52.78	34	1	1	1	3	1		1. Part of life 2. Inevitable 3. Goodbye		1. Frightening 2. Pain 3. Old people
1382	0	grief	ORIG	0		peace	ORIG	0		inevitable	ORIG	0		sadness	ORIG	0		final	ORIG	0		pain	ORIG	0				#NULL!				#NULL!				#NULL!		10	35	1	1	1	3	1
1344	0	final	ORIG	0		unavoidable	ORIG	0		unknown	ORIG	0		unknown	ORIG	0		scary	ORIG	0		uncomfortable	ORIG	0				#NULL!				#NULL!				#NULL!		10	35	1	1	1	3	1
944	0	normal	ORIG	0		holistic	ORIG	0		care	ORIG	0		emotional	ORIG	0		traumatic	ORIG	0		sad	ORIG	0			BLANK	5			BLANK	5			BLANK	5		54	35	1	1	1	3	1
1353	0	individualised	REPLACE	3	individual	life-affirming	REPLACE	3	affirmation	family-connection	REPLACE	3	family	sadness	ORIG	0		uncomfortable	ORIG	0		traumatic	ORIG	0				#NULL!				#NULL!				#NULL!		36	35	1	1	1	3	1
1180	0	fear	ORIG	0		meaning	ORIG	0		sorrow	ORIG	0		fear	ORIG	0		sorrow	ORIG	0		ending	ORIG	0				#NULL!				#NULL!				#NULL!		50	35	1	1	0	3	1
696	0	scared	ORIG	0		excited	ORIG	0		guilty	ORIG	0		terrified	ORIG	0		unknown	ORIG	0		scared	ORIG	0				#NULL!				#NULL!				#NULL!		62	35	1	1	0	3	1
34	0	peaceful	ORIG	0		individual	ORIG	0		resting	LEMMA	1	rest	fearful	ORIG	0		lonely	ORIG	0		unknown	ORIG	0				#NULL!				#NULL!				#NULL!		12	35	1	1	1	2	0
576	0			#NULL!				#NULL!				#NULL!				#NULL!				#NULL!				#NULL!		normal	ORIG	0		individual	ORIG	0		changing	LEMMA	1	change	76	35	1	0	1	3	1
412	0	person-centred	REPLACE	3	personal	holistic	ORIG	0		painless	ORIG	0		terrified	ORIG	0		end-of-everything	REPLACE	3	end	painful	ORIG	0				#NULL!				#NULL!				#NULL!		10	35	1	1	1	3	1
401	1	life	ORIG	0		natural	ORIG	0		open	ORIG	0		fear	ORIG	0		scared	ORIG	0		silent	ORIG	0		important	ORIG	0		openness	ORIG	0		empowering	REPLACE	3	power	100	35	1	1	0	3	1		1.Life 2.Natural 3.Open		1. Fear 2. Scared 3. Silent
138	1	scared	ORIG	0		hopeful	ORIG	0		sad	ORIG	0		peaceful	ORIG	0		scary	ORIG	0		inevitable	ORIG	0		final	ORIG	0		sad	ORIG	0		normal	ORIG	0		100	35	1	1	1	3	1		1. scared 2. hopeful 3. sad		1.peaceful 2.scary 3.inevitable
1446	1	comfortable	ORIG	0		part of life	LEMMA	1	part	natural	ORIG	0		fear	ORIG	0		avoid	ORIG	0		unsure	ORIG	0		comfortable	ORIG	0		natural	ORIG	0		part of life	LEMMA	1	part	100	35	1	1	0	3	1		1. comfortable 2. part of life 3. natural		1. fear 2. avoid 3. unsure
1179	1	nothing.	MISS	4		happiness.	LEMMA	1	happiness	relief.	LEMMA	1	relief	sadness.	LEMMA	1	sadness	grief.	LEMMA	1	grief	fear.	LEMMA	1	fear			#NULL!				#NULL!				#NULL!		69.44	35	0	1	1	2	0	I"m a nihilist so my views on death are not one of fear but one of relief, one of joy that the suffering of this life is finally over. I have respect for death and the process in which it operates and working in an industry that see's death on a regular basis it has only reaffirmed my own ideology in regards to death and dying. I do not fear dying therefore I live unencumbered by the burden of th…	1. nothing. 2. happiness. 3. relief.	there are those around me in life whether it be my work or home life that live in fear of death and dying, they can't rationalise anything but the loss of another regardless if they had known them or taken care of them. I can see where they are coming from and that is their process in which they deal with death but my own perceptions of death vary greatly than that of the people around me.	1. sadness. 2. grief. 3. fear.
187	1	kindness	ORIG	0		dignity	ORIG	0		compassion	ORIG	0		sorrow	ORIG	0		memories	ORIG	0		loss	ORIG	0		transition	ORIG	0		transcendence	STEM	2	transcend	peace	ORIG	0		100	35	1	1	1	2	0	Providing the patient with dignity, kindness and compassion at a time when they're at their worst.	1. Kindness 2. Dignity 3. Compassion	Sorrow at the ending of life, only memories are left. Loss and loneliness.	1. Sorrow 2. Memories 3. Loss
406	1	sad	ORIG	0		scary	ORIG	0		unknown	ORIG	0		sad	ORIG	0		sympathy	ORIG	0		loss	ORIG	0		guarantee	ORIG	0		preparation	ORIG	0		choices	LEMMA	1	choice	100	35	1	1	1	3	1		1.sad 2.scary 3.unknown		1. sad 2. sympathy 3. loss
57	1	privilege	ORIG	0		respect	ORIG	0		natural	ORIG	0		fear	ORIG	0		private	ORIG	0		taboo	ORIG	0				#NULL!				#NULL!				#NULL!		27.78	35	1	1	1	3	1	I feel that it is a privilege to care for someone at the end of their life, a position that should be respected.	1. Privilege 2. Respect 3. Natural		1. Fear 2. Private 3. Taboo
738	1	inevitable	ORIG	0		end of physical life	LEMMA	1	end	mysterious	ORIG	0		scary	ORIG	0		sad	ORIG	0		painful	ORIG	0		mystery	ORIG	0		inevitable	ORIG	0		joining my creator	LEMMA	1	join	100	35	1	1	1	3	1		1. inevitable 2. end of physical life 3. mysterious		1. scary 2. sad 3. painful
467	1	peace	ORIG	0		dignity	ORIG	0		comfort	ORIG	0		fear	ORIG	0		regret	ORIG	0		sad	ORIG	0				#NULL!				#NULL!				#NULL!		11.11	35	1	1	1	3	1		1. peace 2. dignity 3. comfort		1. fear 2. regret 3. sad
1026	1	inevitable	ORIG	0		sadness	ORIG	0		end	ORIG	0		loss	ORIG	0		heartache	ORIG	0		acceptance	ORIG	0		blessing	ORIG	0		sad	ORIG	0		regrets	LEMMA	1	regret	100	35	1	1	1	0	0		1.inevitable 2.sadness 3.end		1.loss 2.heartache 3.acceptance
385	1	pain	ORIG	0		grief	ORIG	0		disease	ORIG	0		unacceptable	ORIG	0		unprepared	ORIG	0		grief	ORIG	0		inevitable	ORIG	0		comfort	ORIG	0		family	ORIG	0		100	35	1	1	1	3	1		1. Pain 2. Grief 3. Disease	From my experience in acute care even with chronic illnesses people are never prepared for death and never expect to to come even when they've been pre warned.	1. Unacceptable 2. Unprepared 3. Grief
1435	1	normal	ORIG	0		peaceful	ORIG	0		painfree	REPLACE	3	painless	fearful	ORIG	0		taboo	ORIG	0		complicated	ORIG	0				#NULL!				#NULL!				#NULL!		19.44	35	0	1	1	2	0		1. normal 2.peaceful 3.painfree		1.fearful 2.taboo 3.complicated
301	0	expansive	REPLACE	3	expansion	unknown	ORIG	0		sacred	ORIG	0		grief	ORIG	0		contemplation	REPLACE	3	contemplate	unknown	ORIG	0				#NULL!				#NULL!				#NULL!		10	36	1	1	1	2	0
296	0	inevitable	ORIG	0		final	ORIG	0		sad	ORIG	0		scary	ORIG	0		painful	ORIG	0		sad	ORIG	0		inevitable	ORIG	0		natural	ORIG	0		final	ORIG	0		70	36	1	1	1	3	1
889	0	individual	ORIG	0		emotional	ORIG	0		choice	ORIG	0		taboo	ORIG	0		emotional	ORIG	0		end	ORIG	0		individual	ORIG	0		emotional	ORIG	0		choice	ORIG	0		96	36	1	1	1	3	1
870	0	unprepared	ORIG	0		frightened	ORIG	0		release	ORIG	0		uncomfortable	ORIG	0		frightened	ORIG	0		denial	ORIG	0				#NULL!				#NULL!				#NULL!		62	36	1	1	0	3	1
900	0	cycle	ORIG	0		certainty	ORIG	0		sad	ORIG	0		sad	ORIG	0		loss	ORIG	0		unknown	ORIG	0		cycle	ORIG	0		inevitable	ORIG	0		complex	ORIG	0		88	36	1	1	1	3	1
1418	0	loss	ORIG	0		sad	ORIG	0		relief	ORIG	0		grief	ORIG	0		fear	ORIG	0		taboo	ORIG	0		peace	ORIG	0		loved	ORIG	0		finality	ORIG	0		98	36	1	1	1	3	1
68	0	tentative	ORIG	0		unsure	ORIG	0		interested	ORIG	0		scared	ORIG	0		unsure	ORIG	0		nonchalant	ORIG	0			BLANK	5			BLANK	5			BLANK	5		92	36	1	1	1	3	1
1138	0	natural	ORIG	0		scary	ORIG	0		honoured	REPLACE	3	honorable	fear	ORIG	0		avoidance	ORIG	0		anger	ORIG	0		loved	ORIG	0		painfree	REPLACE	3	painless	respectful	ORIG	0		76	36	1	1	1	3	1
304	1	fearful	ORIG	0		ignorant	ORIG	0		instinct	ORIG	0		loss	ORIG	0		denial	ORIG	0		love	ORIG	0				#NULL!				#NULL!				#NULL!		36.11	36	1	1	0	2	0		1.fearful 2.ignorant 3.instict		1. Loss 2. Denial 3. Love
289	1	light	ORIG	0		completion	ORIG	0		transformed	LEMMA	1	transform	terrifying	ORIG	0		loss	ORIG	0		gone	LEMMA	1	go			#NULL!				#NULL!				#NULL!		2.78	36	1	1	1	2	0		1.Light 2.Completion 3.Transformed		1. Terrifying 2. Loss 3. Gone
1450	1	peaceful	ORIG	0		emotional	ORIG	0		scary	ORIG	0		not ready	REPLACE	3	unprepared	upsetting	LEMMA	1	upset	emotional	ORIG	0				#NULL!				#NULL!				#NULL!		25	36	1	0	1	2	0		1. Peaceful 2. Emotional 3. Scary		1. Not ready 2. Upsetting 3. Emotional
1065	1	curious	ORIG	0		natural	ORIG	0		comfortable	ORIG	0		scary	ORIG	0		foreign	ORIG	0		expensive	ORIG	0				#NULL!				#NULL!				#NULL!		22.22	36	1	1	0	3	1		1. curious 2. natural 3. comfortable		1. scary 2. foreign 3. expensive
907	1	grief	ORIG	0		relived	LEMMA	1	relive	overwhelmed	ORIG	0		scared	ORIG	0		uncomfortably	REPLACE	3	uncomfortable	in denial	REPLACE	3	denial	positive	ORIG	0		life	ORIG	0		sad	ORIG	0		100	36	1	1	1	0	0		1.grief 2.relived 3.overwhelmed	People are scared of the unknown	1. Scared 2. Uncomfortably 3. In denial
1234	1	peace	ORIG	0		painfree	REPLACE	3	painless	unfair	ORIG	0		inevitable	ORIG	0		for the best	MISS	4		sad	ORIG	0				#NULL!				#NULL!				#NULL!		30.56	36	1	1	1	0	0		1. Peace 2.Painfree 3.unfair		1. inevitable 2. For the best 3. sad
702	1			#NULL!				#NULL!				#NULL!				#NULL!				#NULL!				#NULL!		sad	ORIG	0		family	ORIG	0		heritage	ORIG	0		63.89	36	1	1	0	3	1
760	1	overwhelming	ORIG	0		natural	ORIG	0		work	ORIG	0		peaceful	ORIG	0		pain	ORIG	0		end	ORIG	0		normal	ORIG	0		unavoidable	ORIG	0		emotional	ORIG	0		100	36	1	1	1	3	1	Im in two minds because when it comes to personal experience, i feel very sad when it comes to the death of loved ones. When it comes to death at work, I'm pretty clinical and professional	1. Overwhelming 2. Natural 3. Work	I didnt consider pain. Interesting because pain been a huge part of my life	1. Peaceful 2. Pain 3. End
762	0	peace	ORIG	0		ending	ORIG	0		final	ORIG	0		fear	ORIG	0		over	REPLACE	3	finish	end	ORIG	0		ending	ORIG	0		peace	ORIG	0		final	ORIG	0		88	37	1	1	1	3	1
367	0	can-be-planned	REPLACE	3	plan	can-be-planned	REPLACE	3	plan	can-be-planned	REPLACE	3	plan	scary	ORIG	0		tragic	ORIG	0		beautiful	ORIG	0		natural	ORIG	0		graceful	ORIG	0		dignified	ORIG	0		86	37	1	1	1	3	1
1472	0	comfortable	ORIG	0		peaceful	ORIG	0		at-ease	REPLACE	3	ease		BLANK	5			BLANK	5			BLANK	5				#NULL!				#NULL!				#NULL!		20	37	1	1	1	3	1
935	0	inevitable	ORIG	0		natural	ORIG	0		process	ORIG	0		scary	ORIG	0		afraid	ORIG	0		taboo	ORIG	0				#NULL!				#NULL!				#NULL!		22	37	1	1	1	3	1
330	0	grief	ORIG	0		inevitable	ORIG	0		mourn	ORIG	0		taboo	ORIG	0		scared	ORIG	0		painful	ORIG	0		acceptance	ORIG	0		inevitable	ORIG	0		life	ORIG	0		32	37	1	1	1	3	1
862	0		BLANK	5			BLANK	5			BLANK	5			BLANK	5			BLANK	5			BLANK	5				#NULL!				#NULL!				#NULL!		12	37	1	1	1	3	1
102	0	inevitable	ORIG	0		sad	ORIG	0		peaceful	ORIG	0		afraid	ORIG	0		overwhelming	ORIG	0		grief	ORIG	0				#NULL!				#NULL!				#NULL!		44	37	1	1	0	3	1
536	0		BLANK	5			BLANK	5			BLANK	5			BLANK	5			BLANK	5			BLANK	5				#NULL!				#NULL!				#NULL!		2	37	1	1	1	3	1
365	1	fascinated	LEMMA	1	fascinate	scared	ORIG	0		frustrated	ORIG	0		scared	ORIG	0		evasive	ORIG	0		stressed	STEM	2	stress			#NULL!				#NULL!				#NULL!		63.89	37	1	1	0	3	1		1. Fascinated 2. Scared 3. Frustrated	2. Evasive / In denial	1. Scared 2. Evasive 3. Stressed
1439	1	separation	ORIG	0		rest	ORIG	0		eternal	ORIG	0		sadness	ORIG	0		grief	ORIG	0		loss	ORIG	0				#NULL!				#NULL!				#NULL!		19.44	37	1	1	1	3	1		1. separation 2. rest 3. eternal		1. sadness 2. grief 3. loss
15	1		BLANK	5			BLANK	5			BLANK	5		silent	ORIG	0		grief	ORIG	0		personal	ORIG	0		inevitable	ORIG	0		welcome	ORIG	0		natural	ORIG	0		100	37	0	1	1	3	1		1. 2. 3.	I don't think it's fair to say that other people lack death literacy and I do not- I think our culture lacks death literacy- but I don't wish to then assume that individuals in our culture do. Both cultures and individuals die though (or evolve if you want to split hairs)- just that the opinion of the latter is harder to assume/generalise; but I do feel that death is something we are 'silent' abo…	1. Silent 2. Grief 3. Personal	Well, I'm not afraid of death because it's an inevitable destination; I welcome it in that I do not deny it; and it's natural- it happens to all things.
409	1	cannot be avoid	LEMMA	1	can	peaceful	ORIG	0		rest	ORIG	0		fear	ORIG	0		painful	ORIG	0		torture	ORIG	0				#NULL!				#NULL!				#NULL!		22.22	37	1	1	0	3	1		1. cannot be avoid 2. peaceful 3. rest		1. Fear 2. Painful 3. Torture
1009	1	terrifying	ORIG	0		euthanasia	ORIG	0		peaceful	ORIG	0		frightened	ORIG	0		inevitable	ORIG	0		not ready	REPLACE	3	unprepared			#NULL!				#NULL!				#NULL!		33.33	37	1	1	1	3	1	I feel that people including myself would be terrified facing death... the pain, the loss of control, the loss of quality of life! Which brings me to euthanasia and control over your own life, need I say any more and finally finding peace!	1. terrifying 2.euthanasia 3.peaceful		1. Frightened 2.Inevitable 3. Not ready
874	1	fear	ORIG	0		sad	ORIG	0		anger	ORIG	0		fear	ORIG	0		anger	ORIG	0		sad	ORIG	0				#NULL!				#NULL!				#NULL!		38.89	37	1	0	1	2	0		1. Fear 2. Sad 3. Anger		1. Fear 2. Anger 3. Sad
811	1	freedom	ORIG	0		birth	ORIG	0		life	ORIG	0		sad	ORIG	0		frightening	ORIG	0		dark	ORIG	0				#NULL!				#NULL!				#NULL!		41.67	37	1	0	1	1	0	I'm not sure I understand what is supposed to go here. Sorry.	1.freedom 2.birth 3.life	I think there is a lot of fear of the unknown.	1. Sad 2. Frightening 3. Dark
1017	1	loss	ORIG	0		sadness	ORIG	0		unfair	ORIG	0		scared	ORIG	0		afraid	ORIG	0		grief	ORIG	0		end of a life	LEMMA	1	end	sadness	ORIG	0		inevitable	ORIG	0		100	37	1	1	1	3	1	After recently losing my mother these are how I feel	1. Loss 2. Sadness 3. Unfair		1. Scared 2. Afraid 3. Grief
1232	1	dignity	ORIG	0		part of life	LEMMA	1	part	care	ORIG	0		sad	ORIG	0		difficult	ORIG	0		lonely	ORIG	0				#NULL!				#NULL!				#NULL!		36.11	37	1	0	1	3	1	death is natural as birth, and nowadays everybody seems like to avoid talk about it. When you have the oportunity to work with people in the end of life you see how much they need care and support including their family.	1. dignity 2. part of life 3. care	Thats how i imagine people feel about death.	1. sad 2. difficult 3. lonely
1161	1	release	ORIG	0		passage	ORIG	0		transition	ORIG	0		end	ORIG	0		passage	ORIG	0		peace	ORIG	0		release	ORIG	0		transition	ORIG	0		relief	ORIG	0		100	37	1	0	0	3	1		1. Release 2. Passage 3. Transition		1. End 2. Passage 3. Peace
872	1			#NULL!				#NULL!				#NULL!				#NULL!				#NULL!				#NULL!		part of life	LEMMA	1	part	sadness	ORIG	0		no escape	MISS	4		58.33	37	1	0	1	3	1
429	1	peaceful	ORIG	0		gut wrenching	LEMMA	1	gut	tears	LEMMA	1	tear	indefinite	ORIG	0		lifeless	ORIG	0		free	ORIG	0				#NULL!				#NULL!				#NULL!		36.11	37	1	1	1	2	0	The way in which a person/animal may die can be peaceful, in their sleep, pain free. Being told the initial person has died is gut wrenching. Tears fall, for those people/animals that have died.	1.PEACEFUL 2.GUT WRETCHING 3.TEARS	My thoughts so far...	1.indefinite 2.lifeless 3.free
791	1	unknown	ORIG	0		sad	ORIG	0		frightening	ORIG	0		frightening	ORIG	0		sad	ORIG	0		difficult	ORIG	0				#NULL!				#NULL!				#NULL!		16.67	37	1	1	1	3	1		1. Unknown 2. Sad 3. Frightening		1. Frightening 2.sad 3.difficult
111	0	final	ORIG	0		family	ORIG	0		peaceful	ORIG	0		dark	ORIG	0		scary	ORIG	0		final	ORIG	0		normal	ORIG	0		expected	LEMMA	1	expect	personal	ORIG	0		90	38	1	1	1	3	1
422	0	inevitable	ORIG	0		journey	ORIG	0		life	ORIG	0		distressing	ORIG	0		reluctant	ORIG	0		irrelevant	ORIG	0				#NULL!				#NULL!				#NULL!		16	38	1	1	1	3	1
190	0	intrigued	LEMMA	1	intrigue	fearful	ORIG	0		powerless	ORIG	0		denial	ORIG	0		powerless	ORIG	0		afraid	ORIG	0				#NULL!				#NULL!				#NULL!		26	38	1	1	1	3	1
498	0	comfortable	ORIG	0		normal	ORIG	0		dignified	ORIG	0		scary	ORIG	0		taboo	ORIG	0		sadness	ORIG	0				#NULL!				#NULL!				#NULL!		50	38	1	1	1	3	1
724	0	fearful	ORIG	0		natural	ORIG	0		final	ORIG	0		fearful	ORIG	0		painful	ORIG	0		denial	ORIG	0				#NULL!				#NULL!				#NULL!		14	38	1	0	1	3	1
595	0	inevitable	ORIG	0		relief	ORIG	0		sadness	ORIG	0		fear	ORIG	0		loss	ORIG	0		uncomfortable	ORIG	0				#NULL!				#NULL!				#NULL!		14	38	1	1	0	1	0
177	0	normal-process	REPLACE	3	normal	part-of-life	REPLACE	3	life	acceptance	ORIG	0		fear	ORIG	0		taboo	ORIG	0		avoidance	ORIG	0				#NULL!				#NULL!				#NULL!		8	38	1	1	1	3	1
745	0	natural	ORIG	0		afraid	ORIG	0		unknown	ORIG	0		natural	ORIG	0		scary	ORIG	0		fear	ORIG	0		reflective	ORIG	0		peaceful	ORIG	0		calm	ORIG	0		76	38	1	1	1	2	0
806	0		BLANK	5			BLANK	5			BLANK	5			BLANK	5			BLANK	5			BLANK	5			BLANK	5			BLANK	5			BLANK	5		72	38	1	1	0	1	0
1262	1	going	LEMMA	1	go	done	LEMMA	1	do	gone	LEMMA	1	go		BLANK	5			BLANK	5			BLANK	5			BLANK	5			BLANK	5			BLANK	5		100	38	1	1	1	3	1		1. going 2. done 3. gone		1. 2. 3.
1082	1	dead	ORIG	0		death	ORIG	0		dying	LEMMA	1	die	dying	LEMMA	1	die	death	ORIG	0		gone	LEMMA	1	go	death	ORIG	0		done	LEMMA	1	do	gone	LEMMA	1	go	94.44	38	0	1	0	3	1		1. Dead 2. Death 3. Dying		1. Dying 2. Death 3. Gone
1293	1	discussion	ORIG	0		comfortable	ORIG	0		accepting	LEMMA	1	accept	scared	ORIG	0		sudden	REPLACE	3	unexpected	messy	ORIG	0		informed	LEMMA	1	inform	discussion	ORIG	0		brave	ORIG	0		97.22	38	1	1	0	2	0		1. discussion 2.comfortable 3.accepting		1. Scared 2. Sudden 3. Messy
1133	1	peace	ORIG	0		sad	ORIG	0		the end	REPLACE	3	end	scared	ORIG	0		lonely	ORIG	0		life	ORIG	0				#NULL!				#NULL!				#NULL!		33.33	38	1	1	1	2	0		1. Peace 2. Sad 3. The end		1. Scared 2. Lonely 3. Life
838	1	sad	ORIG	0		peace	ORIG	0		grief	ORIG	0		afraid	ORIG	0		peace	ORIG	0		part of life	LEMMA	1	part			#NULL!				#NULL!				#NULL!		16.67	38	1	1	0	3	1		1. Sad 2. Peace 3. Grief		1. Afraid 2. Peace 3. Part of life
1146	1	accepting	LEMMA	1	accept	ying/yang	MISS	4		share	ORIG	0		fear	ORIG	0		pain	ORIG	0		taboo	ORIG	0		accepting	LEMMA	1	accept	planning	LEMMA	1	plan	embracing	LEMMA	1	embrace	100	38	0	0	1	3	1	1. I have an acceptance of death as part of life as life can be part of death. 2. With no death there is no life. 3. The most important part of death is sharing what you think is important to have the death you want.	1. Accepting 2. ying/yang 3. Share		1. Fear 2. Pain 3. Taboo
801	1	loss	ORIG	0		grief	ORIG	0		sorrow	ORIG	0		grief	ORIG	0		scared	ORIG	0		frightened	ORIG	0		peaceful	ORIG	0		sadness	ORIG	0			BLANK	5		100	38	1	1	1	0	0		1.loss 2.grief 3.sorrow		1. Grief 2. Scared 3. Frightened
925	1	comfortable	ORIG	0		caring	LEMMA	1	care	dignity	ORIG	0				#NULL!				#NULL!				#NULL!				#NULL!				#NULL!				#NULL!		27.78	38	1	1	1	3	1		1. Comfortable 2. Caring 3. Dignity
714	1	unsure	ORIG	0		sad	ORIG	0		scared	ORIG	0		taboo	ORIG	0		sacred	ORIG	0		sad	ORIG	0				#NULL!				#NULL!				#NULL!		33.33	38	1	1	1	0	0		1.unsure 2.sad 3.scared		1. taboo 2. Sacred 3. Sad
1194	1	autonomous	REPLACE	3	independent	prepared	REPLACE	3	prepare	controlled	LEMMA	1	control	fearful	ORIG	0		overwhelmed	ORIG	0		anxious	ORIG	0		empowered	REPLACE	3	power	informed	LEMMA	1	inform	accepting	LEMMA	1	accept	100	38	1	1	1	3	1	I like to think I can make decisions regarding pathways and options available to me, including any palliative care/symptom management that may be available. I think the more prepared people can be the better control they have, and this can lead to a more peaceful death, relieving anxiety and the feeling of not being ready.	1.Autonomous 2.Prepared 3.Controlled	These are the most common themes which arise with the people I work with.	1. Fearful 2. Overwhelmed 3. Anxious
1144	1	freedom	ORIG	0		departure	ORIG	0		sad	ORIG	0		goodbye	REPLACE	3	farewell	grief	ORIG	0		touching	LEMMA	1	touch			#NULL!				#NULL!				#NULL!		22.22	38	1	1	1	3	1		1.freedom 2.departure 3.sad		1. Goodbye 2. Grief 3. Touching
1375	1	natural	ORIG	0		spiritual	ORIG	0		emotional	ORIG	0		mysterious	ORIG	0		awkward	ORIG	0		frightening	ORIG	0				#NULL!				#NULL!				#NULL!		50	38	1	1	1	3	1		1.Natural 2.Spiritual 3.Emotional		1. Mysterious 2. Awkward 3. Frightening
945	0	comfortable	ORIG	0		painfree	REPLACE	3	painless	relieved	REPLACE	3	relieve	pain	ORIG	0		suffering	LEMMA	1	suffer	sad	ORIG	0				#NULL!				#NULL!				#NULL!		18	39	1	1	1	3	1
638	0	natural	ORIG	0		unavoidable	ORIG	0		irreversible	ORIG	0		natural	ORIG	0		unavoidable	ORIG	0		irreversible	ORIG	0				#NULL!				#NULL!				#NULL!		18	39	1	1	1	3	1
1088	0	scary	ORIG	0		unknown	ORIG	0		inevitable	ORIG	0		scary	ORIG	0		relief	ORIG	0		inevitable	ORIG	0		sadness	ORIG	0		inevitability	REPLACE	3	inevitable	acceptance	ORIG	0		96	39	1	1	1	3	1
848	0	goodbye	REPLACE	3	farewell	sadness	ORIG	0		painfree	REPLACE	3	painless	goodbye	REPLACE	3	farewell	sadness	ORIG	0		painfree	REPLACE	3	painless			#NULL!				#NULL!				#NULL!		80	39	1	1	1	3	1
1000	0			#NULL!				#NULL!				#NULL!				#NULL!				#NULL!				#NULL!		inevitable	ORIG	0		amazing	ORIG	0		challenging	LEMMA	1	challenge	88	39	1	1	1	3	1
627	0	frightened	ORIG	0		unknown	ORIG	0		sad	ORIG	0		sad	ORIG	0		lost	ORIG	0		confusing	ORIG	0		peaceful	ORIG	0		kind	ORIG	0		loved	ORIG	0		86	39	1	1	1	3	1
104	0	sad	ORIG	0		denial	ORIG	0		unprepared	ORIG	0		scared	ORIG	0		unprepared	ORIG	0		unaccepting	REPLACE	3	unacceptable			#NULL!				#NULL!				#NULL!		8	39	1	1	1	3	1
485	0	peaceful	ORIG	0		quick	ORIG	0		comfortable	ORIG	0		scary	ORIG	0		pain	ORIG	0		alone	ORIG	0		peaceful	ORIG	0		painfree	REPLACE	3	painless	quick	ORIG	0		70	39	1	1	1	3	1
1057	0	peaceful	ORIG	0		loved	ORIG	0		remembered	REPLACE	3	remember	scary	ORIG	0		dark	ORIG	0		uncontrollable	ORIG	0		peaceful	ORIG	0		loved	ORIG	0		remembered	REPLACE	3	remember	88	39	1	1	1	0	0
1304	0	its-lifes-end	REPLACE	3	end	its-lifes-end	REPLACE	3	end	its-lifes-end	REPLACE	3	end	scary	ORIG	0		painful	ORIG	0		private	ORIG	0				#NULL!				#NULL!				#NULL!		84	39	1	0	1	3	1
550	0	inevitable	ORIG	0		open	ORIG	0		supported	LEMMA	1	support	unknown	ORIG	0		scared	ORIG	0		sad	ORIG	0				#NULL!				#NULL!				#NULL!		36	39	1	1	1	3	1
1265	1	inevitable	ORIG	0		closure	ORIG	0		honor	ORIG	0		taboo	ORIG	0		undesirable	ORIG	0		fear	ORIG	0				#NULL!				#NULL!				#NULL!		36.11	39	1	1	1	3	1	I believe it is an honour to be by someone and making sure the dying process for them is as pain free as possible while upholding what is important to them, their culture and their wishes.	1. inevitable 2. closure 3. honour	I think that a lot of people in the general community are fearful of death and the percievied unknown of the process. I believe the more we talk about it the better people will understand and the more accepting they will be of the process and therefore also go on to allow their loved ones the most respectful and calm dying process	1. taboo 2. undesirable 3.fear
66	1	beautiful	ORIG	0		sad	ORIG	0		forever	REPLACE	3	forevermore	scary	ORIG	0		sad	ORIG	0		lonely	ORIG	0				#NULL!				#NULL!				#NULL!		16.67	39	1	1	1	3	1		1.beautiful 2.sad 3.forever		1. Scary 2. Sad 3. Lonely
543	1	pain	ORIG	0		sadness	ORIG	0		grief	ORIG	0		fear	ORIG	0		pain	ORIG	0		relief	ORIG	0		understanding	ORIG	0		freedom	ORIG	0		normality	STEM	2	normal	100	39	1	1	0	3	1	I feel a deep sadness anytime I do think about death or/and dying.	1. Pain 2. Sadness 3. Grief	Pain, relief as well as fear are inseperable with experiencing death and dying.	1. Fear 2. Pain 3. Relief
790	1	natural part of the 'life' process	LEMMA	1	natural	sad	ORIG	0		a little scared	REPLACE	3	scared	scary	ORIG	0		natural	ORIG	0		don't want to talk about it	LEMMA	1	do	part of life	LEMMA	1	part	peaceful	ORIG	0		a little scared	REPLACE	3	scared	100	39	1	1	1	3	1		1.Natural part of the 'life' process 2.sad 3.a little scared		1. scary 2. natural 3. don't want to talk about it
1384	1	calm	ORIG	0		positive	ORIG	0		acceptance	ORIG	0		uncertain	ORIG	0		vulnerable	ORIG	0		overwhelmed	ORIG	0		welcome	ORIG	0		resigned	LEMMA	1	resign	peaceful	ORIG	0		100	39	1	1	0	3	1		1. Calm 2. positive 3. acceptance		1. uncertain 2. vulnerable 3. overwhelmed
241	1	inevitable	ORIG	0		scary	ORIG	0		final	ORIG	0		scary	ORIG	0		frightening	ORIG	0		final	ORIG	0				#NULL!				#NULL!				#NULL!		25	39	1	1	1	3	1		1. inevitable 2. scary 3. final		1.scary 2.frightening 3.final
1025	1	sad	ORIG	0		unknown	ORIG	0		end	ORIG	0		sad	ORIG	0		pain	ORIG	0		end	ORIG	0		comfortable	ORIG	0		informed	LEMMA	1	inform	acceptance	ORIG	0		100	39	1	1	1	3	1		1.sad 2.unknown 3.end		1.sad 2.pain 3.end
452	1	final	ORIG	0		heartache	ORIG	0		alone	ORIG	0		pain	ORIG	0		sadness	ORIG	0		dread	ORIG	0		final	ORIG	0		sadness	ORIG	0		relief	ORIG	0		100	39	1	1	1	3	1		1.final 2. heartache 3. Alone		1. Pain 2. Sadness 3. Dread
695	1	shrouded	LEMMA	1	shroud	rite	ORIG	0		release	ORIG	0		medical	ORIG	0		grief	ORIG	0		pain	ORIG	0				#NULL!				#NULL!				#NULL!		19.44	39	1	1	1	2	0		1. Shrouded 2. Rite 3. Release		1. Medical 2. Grief 3. Pain
1118	1	at peace	REPLACE	3	peaceful	comfortable	ORIG	0		fearless	ORIG	0		afraid	ORIG	0		uncertain	ORIG	0		panicked	LEMMA	1	panic			#NULL!				#NULL!				#NULL!		52.78	39	1	0	1	3	1	Death is inevitable	1. At peace 2. Comfortable 3. Fearless	I love peoples opinions on this topic because it's one extreme to the next ...I think everyone should be at peace with death.... Death is inevitable	1. Afraid 2. Uncertain 3. Panicked
1030	1	scary	ORIG	0		peaceful	ORIG	0		helpless	ORIG	0		loss	ORIG	0		relieved	REPLACE	3	relieve	sadness	ORIG	0		comfortable	ORIG	0		wishes/choices	REPLACE	3	wish	colorful	ORIG	0		100	39	1	1	1	1	0	Scared of the unknown i guess..... im a cert 3 carer in aged care and feel i cant do enough to help.... i would like to know how to help more both family and patient without becoming a nurse.... i dont know if this makes sense but im not very good with expressing feelings into words.....	1. Scary 2. Peaceful 3. Helpless		1. Loss 2. Relieved 3. Sadness	Totally different thoughts then before i started....
552	1	journey	ORIG	0		acceptance	ORIG	0		emotive	REPLACE	3	emotional	fear	ORIG	0		emotive	REPLACE	3	emotional	challenge	ORIG	0				#NULL!				#NULL!				#NULL!		41.67	39	1	1	1	3	1	Working closely with families and clients I have found many different emotions expressed and many mention Journey which we are all on. Acceptance that death is inevitable, its how we choose to confront it, accepting fate rather than fighting it being more open.	1. Journey 2. Acceptance 3.Emotive	Many clients have expressed or demonstrated fear. Fear of what death will be like, unknown. Many emotions expressed from anger to calm acceptance. Can be a challenge particularly for families watching loved one slip away and unsure of how to best meet needs of client whilst making sure they stay healthy themselves.	1. Fear 2. Emotive 3. Challenge
86	1	joining in the fullness of god's love	LEMMA	1	join	beautiful	ORIG	0		part of the cycle of life	LEMMA	1	part	scary	ORIG	0		sad	ORIG	0		frightening	ORIG	0				#NULL!				#NULL!				#NULL!		38.89	39	1	0	1	3	1		1. Joining in the fullness of God's love 2. beautiful 3. part of the cycle of life		1. scary 2. sad 3. frightening
7	1	normal	ORIG	0		job	ORIG	0		peace	ORIG	0		taboo	ORIG	0		hard	ORIG	0		frightening	ORIG	0				#NULL!				#NULL!				#NULL!		25	39	1	1	1	3	1		1.normal 2.job 3.peace		1.taboo 2.hard 3.frightening
1357	0	certainty	ORIG	0		apprehensive	ORIG	0		apprehensive	ORIG	0		scared	ORIG	0		fearful	ORIG	0		unknown	ORIG	0				#NULL!				#NULL!				#NULL!		18	40	1	1	1	3	1
1043	0	emotional	ORIG	0		empathy	ORIG	0		peace	ORIG	0			BLANK	5			BLANK	5			BLANK	5				#NULL!				#NULL!				#NULL!		4	40	1	1	1	3	1
390	0	natural	ORIG	0		journey	ORIG	0		emotional	ORIG	0		scared	ORIG	0		sad	ORIG	0		private	ORIG	0				#NULL!				#NULL!				#NULL!		80	40	1	1	1	2	0
789	0	transition	ORIG	0		sacred	ORIG	0		transcendence	STEM	2	transcend	scary	ORIG	0		sad	ORIG	0		peace	ORIG	0		unique	ORIG	0		complex	ORIG	0		sacred	ORIG	0		92	40	1	1	0	3	1
920	0	inevitable	ORIG	0		sadness	ORIG	0		loss	ORIG	0		scared	ORIG	0		unspoken	ORIG	0		painful	ORIG	0		peaceful	ORIG	0		preparedness	REPLACE	3	prepare	personal	ORIG	0		84	40	1	1	1	3	1
247	0	peace	ORIG	0		sadness	ORIG	0		painfree	REPLACE	3	painless	fear	ORIG	0		sadness	ORIG	0		memories	ORIG	0				#NULL!				#NULL!				#NULL!		44	40	1	1	1	2	0
333	0		BLANK	5			BLANK	5			BLANK	5			BLANK	5			BLANK	5			BLANK	5				#NULL!				#NULL!				#NULL!		52	40	1	1	1	3	1
810	0	struggle	ORIG	0		community	ORIG	0		dignity	ORIG	0		fear	ORIG	0		fight	ORIG	0		surrender	ORIG	0				#NULL!				#NULL!				#NULL!		30	40	1	1	1	3	1
886	0	inevitable	ORIG	0		uncertainty	ORIG	0		resignation	ORIG	0		taboo	ORIG	0		uncomfortable	ORIG	0		inevitable	ORIG	0		inevitable	ORIG	0		natural	ORIG	0		process	ORIG	0		92	40	1	1	1	3	1
255	0	spirituality	ORIG	0		evolution	ORIG	0		loss	ORIG	0		fear	ORIG	0		denial	ORIG	0		loss	ORIG	0		natural	ORIG	0		transcendent	ORIG	0		universal	ORIG	0		90	40	1	1	0	3	1
684	1	sad	ORIG	0		caring	LEMMA	1	care	awkward	ORIG	0		final	ORIG	0		forget	ORIG	0		avoid	ORIG	0				#NULL!				#NULL!				#NULL!		69.44	40	1	1	1	3	1		1. Sad 2. Caring 3. Awkward		1. Final 2. Forget 3. Avoid
1091	1	when	MISS	4		time	ORIG	0		sad	ORIG	0		sadness	ORIG	0		scared	ORIG	0		worry	ORIG	0				#NULL!				#NULL!				#NULL!		22.22	40	1	1	1	3	1		1. When 2. Time 3. Sad		1. Sadness 2.Scared 3.Worry
521	1	endings	LEMMA	1	ending	beginnings	LEMMA	1	beginning	release	ORIG	0				#NULL!				#NULL!				#NULL!				#NULL!				#NULL!				#NULL!		11.11	40	1	1	1	3	1		1. Endings 2. Beginnings 3. Release
457	1	safe	ORIG	0		natural	ORIG	0		content	ORIG	0		fearful	ORIG	0		avoidance	ORIG	0		denial	ORIG	0				#NULL!				#NULL!				#NULL!		36.11	40	1	1	1	3	1		1. Safe 2. Natural 3. Content		1. Fearful 2. Avoidance 3. Denial
156	1	fear of unknown	LEMMA	1	fear	comfortable	ORIG	0		at peace	REPLACE	3	peaceful	scary	ORIG	0		denial	ORIG	0		unknown	ORIG	0				#NULL!				#NULL!				#NULL!		52.78	40	1	1	1	3	1		1.fear of unknown 2.confortable 3.at peace		1. Scary 2. Denial 3. Unknown
1123	1	natural	ORIG	0		confronting	LEMMA	1	confront	necessary	ORIG	0		deny	ORIG	0		minimize	ORIG	0		avoid	ORIG	0		accepting	LEMMA	1	accept	hopeful	ORIG	0		open	ORIG	0		100	40	1	1	0	3	1	this was more difficult than I thought...but worthwhile taking the time to consider the most suitable words. I'll be interested to see whether these three words change as I go through the course. And I'm interested to see what other people wrote.	1. natural 2. confronting 3. necessary	again..interested to see what others write in this space.	1. deny 2. minimize 3. avoid	feeling much more open about death and dying that previously....its amazing what sharing and talking to others can acheive
1191	1	farewell	ORIG	0		fear	ORIG	0		detachment	ORIG	0		taboo	ORIG	0		horror	ORIG	0		trauma	ORIG	0		love	ORIG	0		light	ORIG	0		forever	REPLACE	3	forevermore	100	40	1	0	0	3	1	When I anticipate the death of my daughter the thing that worries me the most is our physical separation, detachment. Not being able of holding , kissing , looking at her... If I think about my own death I would chose other words: fear, end, darkness.	1.Farewell 2.Fear 3.Detachment	I have chosen these three words to define how I think the death of a child is seen by others.	1.Taboo 2.Horror 3.Trauma
387	1	unknown	ORIG	0		final	ORIG	0		missed	LEMMA	1	miss	afraid	ORIG	0		sorrowful	ORIG	0		thankful	ORIG	0		inevitable	ORIG	0		sad	ORIG	0		relief	ORIG	0		100	40	1	1	1	3	1	My feelings vary depending on the death process as sometimes i feel relief , sometimes sadness. Questions about is there more surface. For myself death is not fearful but when those i love die I miss them and hurt in my heart and my body.	1. Unknown 2. Final 3. Missed	I see others afraid of living without their loved one, or afraid of the unknown. Levels of sorrow and joy all at once of celebrating the life and person that was but of missing and feeling lost without them. Its complex and 3 words do not suffice.	1. Afraid 2. Sorrowful 3. Thankful	It's always a combination of thoughts or feelings depending on what I imagine the situation might be.
430	1	final	ORIG	0		natural	ORIG	0		fearful	ORIG	0		frightened	ORIG	0		taboo	ORIG	0		unexpected	ORIG	0				#NULL!				#NULL!				#NULL!		55.56	40	1	1	1	3	1		1. Final 2. Natural 3. Fearful		1. Frightened 2. Taboo 3. Unexpected
1364	1	peace	ORIG	0		sadness	ORIG	0		natural	ORIG	0		scared	ORIG	0		morbid	ORIG	0		final	ORIG	0				#NULL!				#NULL!				#NULL!		30.56	40	1	1	0	2	0		1. Peace 2. Sadness 3. Natural		1. Scared 2. Morbid 3. Final
1489	1	natural	ORIG	0		heartbreaking	ORIG	0		helpless	ORIG	0				#NULL!				#NULL!				#NULL!				#NULL!				#NULL!				#NULL!		0	40	1	1	1	1	0		1. Natural 2. Heartbreaking 3. Helpless
267	1	truth	ORIG	0		life	ORIG	0		acceptance	ORIG	0		tragic	ORIG	0		denial	ORIG	0		unexpected	ORIG	0				#NULL!				#NULL!				#NULL!		50	40	1	1	1	3	1		1. Truth 2. Life 3. Acceptance		1. Tragic 2. Denial 3. unexpected
1175	1	contented	STEM	2	content	calm	ORIG	0		elated	ORIG	0		human	ORIG	0		connected	LEMMA	1	connect	confused	ORIG	0				#NULL!				#NULL!				#NULL!		19.44	40	0	1	1	3	1	Life is too short to be serious all of the time.	1. Contented 2. Calm 3. Elated		1. human 2. connected 3. confused
1482	1	inevitable	ORIG	0		uncertain	ORIG	0		resigned	LEMMA	1	resign	inevitable	ORIG	0		scary	ORIG	0		loss	ORIG	0				#NULL!				#NULL!				#NULL!		63.89	40	1	1	1	3	1		1. inevitable 2. uncertain 3. resigned		1. inevitable 2. scary 3. loss
823	1	unknown	ORIG	0		fear	ORIG	0		curiosity	ORIG	0		fear	ORIG	0		forget	ORIG	0		overcome	ORIG	0		knowledge	ORIG	0		curiosity	ORIG	0		fear	ORIG	0		100	40	1	0	1	3	1		1. Unknown 2. Fear 3. Curiosity		1. Fear 2. Forget 3.Overcome
1001	1	natural	ORIG	0		inevitable	ORIG	0		support	ORIG	0		scary	ORIG	0		fight	ORIG	0		avoid	ORIG	0				#NULL!				#NULL!				#NULL!		72.22	40	1	1	1	3	1	Death is a natural and inevitable part of life, both my own and that of others. But this does not make it easy to experience and support is needed to deal with the grief and associated feelings that can come with death.	1. Natural 2. Inevitable 3. Support		1. Scary 2. Fight 3. Avoid
883	1	sad	ORIG	0		respectful	ORIG	0		competent	ORIG	0		scared	ORIG	0		pain	ORIG	0		denial	ORIG	0		normal	ORIG	0		process	ORIG	0		life	ORIG	0		100	40	1	1	1	3	1		1. sad 2. respectful 3. competent		1.scared 2.pain 3.denial
281	1	expected	LEMMA	1	expect	departure	ORIG	0		alone	ORIG	0		end	ORIG	0		scary	ORIG	0		avoid	ORIG	0				#NULL!				#NULL!				#NULL!		30.56	40	1	0	1	3	1	maybe inevitable would have been better than expected - because it's not something I'm expecting, but something that is inevitable. Departure because there is so much to leave behind, but if viewed as departing you can make plans to leave things right No matter what, death is soothing/somewhere you go alone	1. Expected 2. Departure 3. Alone	I think it's a generally held belief that death is the end, even if for religious reasons you believe in heaven or reincarnation. I'm an atheist and don't not believe in these views of the afterlife, but who really knows!? I may be pleasantly surprised... The not knowing is what scares people, the leaving loved ones behind, regret - are all scary We spend our lives making decisions to avoid death…	1. End 2. Scary 3. Avoid
534	1			#NULL!				#NULL!				#NULL!		tragic	ORIG	0		emotional	ORIG	0		lonely	ORIG	0				#NULL!				#NULL!				#NULL!		11.11	40	1	1	1	3	1			I feel its an honour to be able to take care of someone in the end moments of their life, I value being able to give them the dignity that they deserve. Also being able to support family and loved ones is of upmost importance to me.	1. Tragic 2. Emotional 3. Lonely
742	1	release	ORIG	0		uncertainty	ORIG	0		loss	ORIG	0		fear	ORIG	0		grief	ORIG	0		pain	ORIG	0				#NULL!				#NULL!				#NULL!		8.33	40	1	1	1	1	0		1. Release 2. Uncertainty 3. Loss		1. Fear 2. Grief 3. Pain
1461	0	heartwrenching	REPLACE	3	heartbreakin	inevitable	ORIG	0		final	ORIG	0		unfair	ORIG	0		lonely	ORIG	0		scary	ORIG	0				#NULL!				#NULL!				#NULL!		10	41	1	1	1	3	1
1205	0	sad	ORIG	0		unavoidable	ORIG	0		loving	STEM	2	love	scary	ORIG	0		final	ORIG	0		sad	ORIG	0		sad	ORIG	0		inevitable	ORIG	0		human	ORIG	0		84	41	1	1	0	3	1
1201	0		BLANK	5			BLANK	5			BLANK	5			BLANK	5			BLANK	5			BLANK	5				#NULL!				#NULL!				#NULL!		76	41	1	0	1	3	1
990	0	more-conversation-needed	REPLACE	3	conversation	more-conversation-needed	REPLACE	3	conversation	more-conversation-needed	REPLACE	3	conversation	stop	ORIG	0		too-morbid	REPLACE	3	morbid	too-morbid	REPLACE	3	morbid	unpredictable	ORIG	0		multifaceted	MISS	4		conversation	ORIG	0		78	41	1	1	1	3	1
1246	0	process-in-life	REPLACE	3	process	know-what-you-want	REPLACE	3	know	completeness	REPLACE	3	completion	the-end	REPLACE	3	end	passing-on	REPLACE	3	pass	finalisation	REPLACE	3	finalize	prepared	REPLACE	3	prepare	comfortable	ORIG	0		natural	ORIG	0		70	41	1	1	1	3	1
216	0	inevitable	ORIG	0		natural	ORIG	0		relief	ORIG	0		frightening	ORIG	0		painful	ORIG	0		sorrow	ORIG	0		natural	ORIG	0		inevitable	ORIG	0		definite	ORIG	0		88	41	1	1	0	3	1
456	0		BLANK	5			BLANK	5			BLANK	5			BLANK	5			BLANK	5			BLANK	5				#NULL!				#NULL!				#NULL!		20	41	1	1	0	3	1
853	0	inevitable	ORIG	0		earned	LEMMA	1	earn	final	ORIG	0		inevitable	ORIG	0		sad	ORIG	0		scary	ORIG	0				#NULL!				#NULL!				#NULL!		54	41	0	1	0	2	0
371	0	peace	ORIG	0		family	ORIG	0		goodbyes	REPLACE	3	farewell	scary	ORIG	0		sad	ORIG	0		loss	ORIG	0				#NULL!				#NULL!				#NULL!		14	41	1	1	1	3	1
1196	0	normal	ORIG	0		unavoidable	ORIG	0		dignity	ORIG	0		fear	ORIG	0		sadness	ORIG	0		grief	ORIG	0				#NULL!				#NULL!				#NULL!		10	41	1	1	1	3	1
1371	1	unknown	ORIG	0		family	ORIG	0		scary	ORIG	0		painful	ORIG	0		sadness	ORIG	0		emotional	ORIG	0		gloomy	ORIG	0		realism	ORIG	0		improvement	ORIG	0		100	41	1	1	1	1	0		1. unknown 2. family 3. scary		1. painful 2. sadness 3. emotional
1426	1	rest	ORIG	0		final	ORIG	0		end	ORIG	0		end	ORIG	0		uncertainty	ORIG	0		calm	ORIG	0		certainty	ORIG	0		inevitable	ORIG	0		comfortable	ORIG	0		100	41	1	1	1	3	1		1. Rest 2. Final 3. End		1.End 2.Uncertainty 3.Calm
887	1	finality	ORIG	0		grieving	ORIG	0		unknown	ORIG	0		unknown	ORIG	0		scary	ORIG	0		sad	ORIG	0		enlightened	LEMMA	1	enlighten	aware	ORIG	0		informed	LEMMA	1	inform	100	41	1	1	1	3	1		1. Finality 2. Grieving 3. Unknown		1.Unknown 2.Scary 3.Sad
223	1	peaceful	ORIG	0		sad	ORIG	0		part of life	LEMMA	1	part	sad	ORIG	0		painful	ORIG	0		scary	ORIG	0		peaceful	ORIG	0		a family affair	REPLACE	3	family	loss	ORIG	0		100	41	1	1	1	3	1	I think death and dying are part of life and it can be a phase that can brings us peace and relief but it can cause us lots of pain.	1.peacefull 2.sad 3.part of life	I think with the general public is more about how they have experience death and dying or maybe how have not experience that too.	1. sad 2. painful 3. scary
143	1	peaceful	ORIG	0		pain free	LEMMA	1	pain	relief	ORIG	0		unsure	ORIG	0		unprepared	ORIG	0		emotional	ORIG	0				#NULL!				#NULL!				#NULL!		33.33	41	1	1	1	2	0		1.peacefull 2.pain free 3.relief		1. Unsure 2. Unprepared 3. Emotional
1177	1	curious	ORIG	0		anxious	ORIG	0		intrigued	LEMMA	1	intrigue	loss	ORIG	0		afraid	ORIG	0		peaceful	ORIG	0		intrigued	LEMMA	1	intrigue	open	ORIG	0		wisdom	ORIG	0		100	41	1	1	1	3	1		1. Curious 2. Anxious 3. Intrigued		1. loss 2. afraid 3. peaceful
1008	1	relieved	REPLACE	3	relieve	powerful	ORIG	0		controlled	LEMMA	1	control	scared	ORIG	0		uncontrolled	REPLACE	3	uncontrollable	powerless	ORIG	0		physical separation	LEMMA	1	physical	spiritual growth	LEMMA	1	spiritual	legacy	ORIG	0		100	41	1	1	1	3	1		1.Relieved 2.Powerful 3.Controlled		1.Scared 2.Uncontrolled 3.Powerless
1080	1	fear	ORIG	0		loneliness	ORIG	0		freedom	ORIG	0		fear	ORIG	0		taboo	ORIG	0		acceptance	ORIG	0				#NULL!				#NULL!				#NULL!		19.44	41	0	0	0	2	0	Fear of the unknown and being away from my family. Loneliness when loved ones die. Freedom because I am assuming there is ultimately peace in death.	1. Fear 2. loneliness 3. Freedom	Fear of the unkown. Taboo because just mentioning death or trying to talk about it makes some people afraid of you or see you as being depressed with a death wish. Acceptance because I know some older people that truly accept death.	1.Fear 2.Taboo 3.Acceptance
1014	1	personal journey	LEMMA	1	personal	next stage of life	REPLACE	3	stage	exciting	ORIG	0		afraid	ORIG	0		unsure	ORIG	0		the end	REPLACE	3	end	comfortable	ORIG	0		part of life	LEMMA	1	part	acceptance	ORIG	0		100	41	1	1	1	1	0	dying is a fact of life and its a very personal journey	1. personal journey 2.next stage of life 3.exciting	most people don't like talking about death because because they don't understand the process. its natural that humans are afraid of the unknown.	1. afraid 2. unsure 3. the end
903	1	freedom	ORIG	0		peace	ORIG	0		tears	LEMMA	1	tear	fear	ORIG	0		sadness	ORIG	0		forbidden	LEMMA	1	forbid			#NULL!				#NULL!				#NULL!		36.11	41	1	1	1	3	1	I imagine death to be peaceful and pain-free. Freedom due to free from worrying about the livings, and tears from your love ones.	1. Freedom 2. Peace 3. Tears		1. Fear 2. Sadness 3. Forbidden
194	1	sad	ORIG	0		scared	ORIG	0		acceptance	ORIG	0		unknown	ORIG	0		afraid	ORIG	0		emotional	ORIG	0				#NULL!				#NULL!				#NULL!		69.44	41	1	1	1	1	0		1. Sad 2. Scared 3. Acceptance		1. Unknown 2. Afraid 3.Emotional
615	1	joy	ORIG	0		expectation	ORIG	0		release	ORIG	0		fear	ORIG	0		unknown	ORIG	0		final	ORIG	0		empowered	REPLACE	3	power	joy	ORIG	0		acceptance	ORIG	0		100	41	1	1	0	3	1	I have posted joy because to me as in life, death is joyful, it is just part of the natural cycle of us being here as energetic beings. Expectation because in essence I have been waiting all my life to die and I expect it to happen every day. I am rewarded each time I awake to be alive and to experience another day. And release because I believe it will be the ultimate in letting go, releasing th…	1. Joy 2. Expectation 3. Release		1. Fear 2. Unknown 3. Final
737	1	interested	ORIG	0		wanting to be prepared	LEMMA	1	want	calmish	REPLACE	3	calm	scared	ORIG	0		ignorance	ORIG	0		sad	ORIG	0				#NULL!				#NULL!				#NULL!		38.89	41	0	0	0	3	1	I would like to feel as prepared as possible before death actually happens. I am interested what will happen and I am kind of calm (calmish) at the moment, sometimes a little bit scared too though.	1. interested 2. wanting to be prepared 3. calmish		1. Scared 2.Ignorance 3. Sad
640	1	heartbreaking	ORIG	0		inevitable	ORIG	0		lonely	ORIG	0		natural	ORIG	0		necessary	ORIG	0		inevitable	ORIG	0				#NULL!				#NULL!				#NULL!		22.22	41	1	1	0	1	0		1.Heartbreaking 2.Inevitable 3.Lonely		1. Natural 2. Necessary 3. Inevitable
1345	1	intrigued	LEMMA	1	intrigue	honored	LEMMA	1	honor	humbled	LEMMA	1	humble	scared	ORIG	0		confronted	LEMMA	1	confront	isolated	LEMMA	1	isolate			#NULL!				#NULL!				#NULL!		69.44	41	1	1	1	2	0		1.Intrigued 2.Honoured 3.Humbled		1.Scared 2.Confronted 3.Isolated
118	1	completion	ORIG	0		emotional	ORIG	0		journey	ORIG	0		scared	ORIG	0		relief	ORIG	0		fear	ORIG	0				#NULL!				#NULL!				#NULL!		25	41	0	1	1	3	1		1.Completion 2.Emotional 3.Journey		1.Scared 2.Relief 3.Fear
1140	1	normal	ORIG	0		sad	ORIG	0		satisfying	ORIG	0				#NULL!				#NULL!				#NULL!				#NULL!				#NULL!				#NULL!		63.89	41	1	1	1	3	1	Death is as normal as birth. Part of living. Death is always sad, sad for the person and/or for people left behind. By satisfying I mean that I enjoy helping people die a comfortable death, hopefully at home (or wherever the person hoped to die).	1. Normal 2. Sad 3. Satisfying
617	0	natural	ORIG	0		un-natural	MISS	4		unavoidable	ORIG	0		scary	ORIG	0		painful	ORIG	0		cancer	ORIG	0				#NULL!				#NULL!				#NULL!		24	42	1	1	1	3	1
507	0	surrender	ORIG	0		transition	ORIG	0		farewell	ORIG	0		fear	ORIG	0		pain	ORIG	0		suffering	LEMMA	1	suffer	curious	ORIG	0		informed	LEMMA	1	inform	overwhelmed	ORIG	0		76	42	1	1	0	3	1
1155	0	transition	ORIG	0		peace	ORIG	0		free	ORIG	0		fear	ORIG	0		final	ORIG	0		dread	ORIG	0				#NULL!				#NULL!				#NULL!		22	42	1	1	0	3	1
196	0	lonely	ORIG	0		uncertainty	ORIG	0		undignified	ORIG	0		sad	ORIG	0		uncertainty	ORIG	0		undignified	ORIG	0				#NULL!				#NULL!				#NULL!		18	42	1	1	1	3	1
972	0		BLANK	5			BLANK	5			BLANK	5			BLANK	5			BLANK	5			BLANK	5		enlightened	LEMMA	1	enlighten	educating	LEMMA	1	educate	thoughts	LEMMA	1	thought	84	42	1	1	0	1	0
1481	0	difficult	ORIG	0		unique	ORIG	0		emotional	ORIG	0		terrifying	ORIG	0		painful	ORIG	0		unspoken	ORIG	0				#NULL!				#NULL!				#NULL!		16	42	1	1	1	3	1
844	0	loss	ORIG	0		peace	ORIG	0		final	ORIG	0		loss	ORIG	0		fear	ORIG	0		grief	ORIG	0				#NULL!				#NULL!				#NULL!		34	42	1	1	1	3	1
295	0	natural	ORIG	0		emotional	ORIG	0		special	ORIG	0			BLANK	5			BLANK	5			BLANK	5				#NULL!				#NULL!				#NULL!		42	42	1	1	1	2	0
246	0	individual	ORIG	0		difficult	ORIG	0		depends	LEMMA	1	depend	fear	ORIG	0		grief	ORIG	0		loss	ORIG	0				#NULL!				#NULL!				#NULL!		24	42	1	1	1	3	1
728	0	happy	ORIG	0		support	ORIG	0		celebration	ORIG	0		happy	ORIG	0		support	ORIG	0		celebration	ORIG	0				#NULL!				#NULL!				#NULL!		58	42	1	1	1	2	0
599	0	sad	ORIG	0		end	ORIG	0		peaceful	ORIG	0		scared	ORIG	0		avoidance	ORIG	0		sad	ORIG	0				#NULL!				#NULL!				#NULL!		50	42	1	1	1	3	1
243	0	inevitable	ORIG	0		common	ORIG	0		life	ORIG	0		fear	ORIG	0		end	ORIG	0		loss	ORIG	0				#NULL!				#NULL!				#NULL!		12	42	1	1	1	3	1
147	0	fear	ORIG	0		inevitable	ORIG	0		loss	ORIG	0		fear	ORIG	0		inevitable	ORIG	0		loss	ORIG	0				#NULL!				#NULL!				#NULL!		16	42	1	1	1	3	1
1010	0	loneliness	ORIG	0		peacefulness	REPLACE	3	peaceful	anxious	ORIG	0		peace	ORIG	0		love	ORIG	0		final	ORIG	0		relaxed	ORIG	0		prepared	REPLACE	3	prepare	comfortable	ORIG	0		70	42	1	1	1	1	0
773	1	unprepared	ORIG	0		scared	ORIG	0		emotional	ORIG	0		final	ORIG	0		scared	ORIG	0		peaceful	ORIG	0				#NULL!				#NULL!				#NULL!		11.11	42	1	1	1	3	1		1. Unprepared 2. Scared 3. Emotional		1.Final 2.Scared 3.Peaceful
1245	1	curious	ORIG	0		peaceful	ORIG	0		open	ORIG	0		fearful	ORIG	0		taboo	ORIG	0		resistant	ORIG	0		curious	ORIG	0		peaceful	ORIG	0		open	ORIG	0		100	42	1	1	1	2	0		1. curious 2.peaceful 3. open		1. fearful 2. taboo 3. resistant
1420	1	real	ORIG	0		supportive	ORIG	0		loss	ORIG	0		sad	ORIG	0		alone	ORIG	0		loss	ORIG	0		inevitable	ORIG	0		loss	ORIG	0		calm	ORIG	0		100	42	1	1	1	3	1		1. Real 2. Supportive 3. Loss		1.Sad 2.Alone 3.Loss
410	1	serene	ORIG	0		beautiful	ORIG	0		final	ORIG	0		freighting	STEM	2	freight	alone	ORIG	0		distressing	ORIG	0		safe	ORIG	0		love	ORIG	0		natural	ORIG	0		100	42	1	0	1	2	0	with working in aged care for 27 years i have been present at a number of deaths and most have been the words described below, but there have been a few that havent been.	1. serene 2. Beautiful 3. Final		1.frighting 2. alone 3. destressing	To be honest i cant remember what they were, i have always been ope about death and dying, so if anything this course has made me feel safe in my beliefs…..I feel more happy with my views now
279	1	release	ORIG	0		privileged	ORIG	0		sad	ORIG	0		heartbreaking	ORIG	0		taboo	ORIG	0		difficult	ORIG	0		release	ORIG	0		peaceful	ORIG	0		equalizer	ORIG	0		100	42	1	1	1	2	0		1. Release 2. Privileged 3. sad		1. heartbreaking 2. taboo 3. difficult	Death doesn't always have to be scary or fearful. We are all entitled to a dignified, peaceful death surrounded by those we love. It happens to us all.
341	1	sad	ORIG	0		fear	ORIG	0		happy	ORIG	0		normal	ORIG	0		sad	ORIG	0		insensitive	ORIG	0		challenging	LEMMA	1	challenge	respect	ORIG	0		sad	ORIG	0		100	42	1	1	1	3	1	I am sad knowing I left behind my love ones in life whether they they can coping for my lost and what will happen to them next after my death. Fear of everything such as i don't know what happen during the process of dying . Happy for the reason i will in hands who created me.	1.sad 2.fear 3.happy	Normal as some people accepted it as part of life. Sad as they may also experience how it feels if someone lost in their life and insensitive because people had different views about death/dying base on individual experiences/practices/ culture and back ground	1. normal 2. sad 3. insensitive
1440	1	scary	ORIG	0		lonely	ORIG	0		sad	ORIG	0		normal	ORIG	0		inevitable	ORIG	0		transition	ORIG	0		sad	ORIG	0		unfinished	ORIG	0		unpredictable	ORIG	0		100	42	1	0	0	3	1	I'm trying to look at death differently, but these have been some of my thoughts on death for my whole life.	1.Scary 2.Lonely 3.Sad	Also very true, but not everyone can get beyond the negative, and see that it doesn't have to be a bad experience. We will all go through this, and hopefully we can have a peaceful transition.	1. Normal 2. Inevitable 3. Transition	There is a sadness to losing someone. For you, and for them. You know their time is finished, but there are so many things that are left unfinished, when a person dies. You don't know how someone will die, or when. You don't know how you will feel about it, either. This is only part of the unpredictable nature of death.
1298	1	controlled	LEMMA	1	control	dignified	ORIG	0		peaceful	ORIG	0		afraid	ORIG	0		blinkered	MISS	4		uncertain	ORIG	0		journey	ORIG	0		loved	ORIG	0		positive	ORIG	0		100	42	0	0	1	3	1		1.Controlled 2.Dignified 3.Peaceful		1. Afraid 2. Blinkered 3. Uncertain
980	1	ending	ORIG	0		beginning	ORIG	0		journey	ORIG	0				#NULL!				#NULL!				#NULL!		accepting	LEMMA	1	accept	aware	ORIG	0		enlightened	LEMMA	1	enlighten	44.44	42	1	1	1	3	1		1.ending 2.beginning 3.journey
1316	1	lonely	ORIG	0		inevitable	ORIG	0		peace	ORIG	0		scary	ORIG	0		end	ORIG	0		lonely	ORIG	0		hope	ORIG	0		unknown	ORIG	0		fear	ORIG	0		100	42	1	0	1	3	1		1.lonely 2.inevitable 3.peace		1. scary 2. End 3. lonely
1386	1	inevitable	ORIG	0		final	ORIG	0		release	ORIG	0		fear	ORIG	0		unknown	ORIG	0		sadness	ORIG	0				#NULL!				#NULL!				#NULL!		36.11	42	0	0	0	3	1	Its coming - I know that. Can't stop it. At least I won't have to go to work anymore right? </humour>	1. Inevitable 2. Final 3. Release		1. Fear 2. Unknown 3. Sadness
875	1	part of life	LEMMA	1	part	goodbye	REPLACE	3	farewell	end of life	LEMMA	1	end	goodbye	REPLACE	3	farewell	sadness	ORIG	0		the end	REPLACE	3	end			#NULL!				#NULL!				#NULL!		25	42	1	1	1	3	1		1. Part of life 2. Goodbye 3. End of life		1.Goodbye 2. Sadness 3. The end
739	1	relief	ORIG	0		fear	ORIG	0		grief	ORIG	0		sorrow	ORIG	0		pain	ORIG	0		discomfort	ORIG	0				#NULL!				#NULL!				#NULL!		13.89	42	1	1	1	3	1	I chose relief because it's the end of suffering for some. Fear because of the unknown and grief for the loved ones because of their loss.	1.relief 2. Fear 3.grief	I chose sorrow because it's a sad time for others. Pain because family members feel like the dying person must feel pain a lot and get quite anxious with care staff to alleviate it and discomfort because it is a hard subject to discuss.	1. Sorrow 2. Pain 3. Discomfort
678	1	intrigue	ORIG	0		awe	ORIG	0		love	ORIG	0		fear	ORIG	0		unknown	ORIG	0		grief	ORIG	0				#NULL!				#NULL!				#NULL!		61.11	42	1	1	0	3	1		1. Intrigue 2. Awe 3. Love		1. fear 2. unknown 3. grief
154	1	indifferent	ORIG	0		nervous	ORIG	0		curious	ORIG	0		fearful	ORIG	0		nervous	ORIG	0		unknown	ORIG	0				#NULL!				#NULL!				#NULL!		36.11	42	1	1	1	0	0	I am not fearful of death, nervous about how, curious to know what is on the other side.	1.indifferent 2.nervous 3.curious	I believe most people have a healthy fear of dying and death, the unknown , leaving loved ones, not fulfilling dreams.	1. Fearful 2. Nervous 3. unknown
1379	1	sad	ORIG	0		reflective	ORIG	0		regretful	ORIG	0		sad	ORIG	0		upset	ORIG	0		tearful	ORIG	0		knowledgeable	ORIG	0		peaceful	ORIG	0		calm	ORIG	0		94.44	42	1	0	1	3	1		1.Sad 2.Reflective 3.Regretful		1. Sad 2. Upset 3. Tearful
715	0	curious	ORIG	0		calm	ORIG	0		comfortable	ORIG	0		wary	ORIG	0		experience-dependent	REPLACE	3	experience	disconcerted	REPLACE	3	disconcerting			#NULL!				#NULL!				#NULL!		12	43	1	1	1	3	1
324	0	natural	ORIG	0		sad	ORIG	0		challenging	LEMMA	1	challenge	scary	ORIG	0		sad	ORIG	0		emotional	ORIG	0				#NULL!				#NULL!				#NULL!		54	43	1	1	1	3	1
1039	0	peaceful	ORIG	0		sad	ORIG	0		scary	ORIG	0		scary	ORIG	0		unknown	ORIG	0		sad	ORIG	0		scary	ORIG	0		final	ORIG	0		peaceful	ORIG	0		44	43	1	1	1	2	0
1273	0	life	ORIG	0		loss	ORIG	0		restoration	ORIG	0		fear	ORIG	0		anxiety	ORIG	0		unknown	ORIG	0				#NULL!				#NULL!				#NULL!		34	43	1	0	1	3	1
1113	0	autonomy	ORIG	0		respect	ORIG	0		peaceful	ORIG	0		autonomy	ORIG	0		respect	ORIG	0		peaceful	ORIG	0		talk	ORIG	0		uncontrollable	ORIG	0		unfeared	REPLACE	3	unafraid	84	43	1	1	1	3	1
230	0	resilient	ORIG	0		accepting	LEMMA	1	accept	lifecycle	REPLACE	3	cycle	fear	ORIG	0		taboo	ORIG	0		painful	ORIG	0				#NULL!				#NULL!				#NULL!		26	43	1	0	1	0	0
726	0	inevitable	ORIG	0		emotional	ORIG	0		peace	ORIG	0		inevitable	ORIG	0		emotional	ORIG	0		peace	ORIG	0			BLANK	5			BLANK	5			BLANK	5		44	43	1	1	1	3	1
771	0	sadness	ORIG	0		transformative	STEM	2	transform	despair	ORIG	0		fear	ORIG	0		pain	ORIG	0		wreckage	ORIG	0				#NULL!				#NULL!				#NULL!		24	43	1	1	0	3	1
744	0	grief	ORIG	0		illness	ORIG	0		afterlife	ORIG	0		fear	ORIG	0		sadness	ORIG	0		grief	ORIG	0		journey	ORIG	0		afterlife	ORIG	0		peace	ORIG	0		62	43	1	1	1	3	1
1045	0	unknown	ORIG	0		scary	ORIG	0		inevitable	ORIG	0		fear	ORIG	0		silence	ORIG	0		grief	ORIG	0				#NULL!				#NULL!				#NULL!		6	43	1	1	1	3	1
573	0	final-end	REPLACE	3	final	finished	LEMMA	1	finish	normal	ORIG	0		meaningful-end	REPLACE	3	meaningful	journey-finished	REPLACE	3	journey	scared	ORIG	0		comfortable	ORIG	0		journey	ORIG	0		shared-experience	REPLACE	3	share	90	43	1	1	1	3	1
677	0	personal	ORIG	0		unknown	ORIG	0		loss	ORIG	0			BLANK	5			BLANK	5			BLANK	5				#NULL!				#NULL!				#NULL!		12	43	1	1	1	3	1
94	0	inevitable	ORIG	0		scary	ORIG	0		sad	ORIG	0		scary	ORIG	0		taboo	ORIG	0		heartbreaking	ORIG	0		open	ORIG	0		aware	ORIG	0		planned	LEMMA	1	plan	98	43	1	1	1	2	0
919	0	closure	ORIG	0		release	ORIG	0		departure	ORIG	0		pain	ORIG	0		fear	ORIG	0		loss	ORIG	0				#NULL!				#NULL!				#NULL!		24	43	1	1	1	3	1
375	0	goodbye	REPLACE	3	farewell	sad	ORIG	0		gone	LEMMA	1	go	tragic	ORIG	0		sad	ORIG	0		painful	ORIG	0				#NULL!				#NULL!				#NULL!		6	43	1	1	0	3	1
852	1	life	ORIG	0		finality	ORIG	0		ending	ORIG	0		suffering	LEMMA	1	suffer	scared	ORIG	0		pain	ORIG	0		inevitable	ORIG	0		peaceful	ORIG	0		final	ORIG	0		100	43	1	1	1	3	1		1. Life 2.finality 3. Ending		1. Suffering 2. Scared 3. Pain
164	1	scared	ORIG	0		intrigued	LEMMA	1	intrigue	sad	ORIG	0		scary	ORIG	0		uncontrollable	ORIG	0		final	ORIG	0				#NULL!				#NULL!				#NULL!		27.78	43	1	1	1	3	1		1.Scared 2.Intrigued 3.Sad		1. Scary 2. Uncontrollable 3. Final
87	1	inevitable	ORIG	0		curious	ORIG	0		ambivalent	MISS	4		scary	ORIG	0		ambivalent	MISS	4		inevitable	ORIG	0				#NULL!				#NULL!				#NULL!		27.78	43	1	1	1	3	1	I don't fear dying, and I have a belief that there is something afterwards. I don't subscribe to one particular religion though. I am curious and like reading things. I think for people facing a terminal illness, it's very confronting, and I don't know how I would manage that. For some deaths, it's harder on those left behind.	1. Inevitable 2. Curious 3. Ambivalent	I think everyone has their own beliefs about death. It's scary because no one really knows. Some people I've spoken to are pragmatic, others terrified, others ambivalent, others strong in a faith of the afterlife. There's no one thing that fits for everyone. It also depends on personal experience. Losing a child is very different to a peaceful end to a long life.	1. Scary 2. Ambivalent 3. Inevitable
964	1	privilege	ORIG	0		forgotten	LEMMA	1	forget	touching	LEMMA	1	touch	painful	ORIG	0		scary	ORIG	0		sad	ORIG	0				#NULL!				#NULL!				#NULL!		33.33	43	1	1	1	3	1		1. Privilege 2. Forgotten 3. Touching	I think that people are scared to think about and talk about dying. They are frightened about the pain and loss of control amongst other things.	1.Painful 2.Scary 3.Sad
1433	1	scared	ORIG	0		pain	ORIG	0		lonely	ORIG	0		inevitable	ORIG	0		sad	ORIG	0		peaceful	ORIG	0		comfortable	ORIG	0		understanding	ORIG	0		nonjudgmental	MISS	4		100	43	1	1	1	2	0		1.scared 2. pain 3. lonely		1.inevitable 2.sad 3.peaceful	My thoughts have changed somewhat
1460	1	sadness	ORIG	0		ending	ORIG	0		final	ORIG	0		uncertain	ORIG	0		sadness	ORIG	0		confusion	ORIG	0				#NULL!				#NULL!				#NULL!		33.33	43	1	1	0	3	1		1. Sadness 2. Ending 3. Final		1. Uncertain 2. Sadness 3. confusion
511	1			#NULL!				#NULL!				#NULL!		denial	ORIG	0		curious	ORIG	0		part of life	LEMMA	1	part			#NULL!				#NULL!				#NULL!		83.33	43	1	1	1	3	1				1. Denial 2. Curious 3. Part of life
1150	1	natural	ORIG	0		peace	ORIG	0		compassion	ORIG	0		sorrow	ORIG	0		pain	ORIG	0		fear	ORIG	0		calm	ORIG	0		peaceful	ORIG	0		open	ORIG	0		100	43	1	1	1	3	1		1. Natural 2. Peace 3. Compassion		1. Sorrow 2. Pain 3. Fear
662	1	in peace	REPLACE	3	peace	rest	ORIG	0		another life after death	REPLACE	3	renewal	sadness	ORIG	0		grieving	ORIG	0		pain	ORIG	0		truth	ORIG	0		acceptable	ORIG	0		helpful	ORIG	0		100	43	1	0	1	1	0	my description	1. in peace 2. rest 3. another life after death	my description for others	1.sadness 2.grieving 3.pain	my thoughts of death/dying
1381	1	unprepared!	LEMMA	1	unprepared	interested	ORIG	0		open	ORIG	0		scared	ORIG	0		unprepared	ORIG	0		talking	LEMMA	1	talk	open	ORIG	0		transparent	ORIG	0		interested	ORIG	0		94.44	43	1	1	1	3	1		1. Unprepared! 2.Interested 3.Open		1.Scared 2.Unprepared 3. Talking
725	1	at peace	REPLACE	3	peaceful	inevitable	ORIG	0		accepting	LEMMA	1	accept	afraid	ORIG	0		uncomfortable	ORIG	0		sadness	ORIG	0				#NULL!				#NULL!				#NULL!		77.78	43	1	1	0	3	1		1. At peace 2. Inevitable 3. Accepting		1.Afraid 2.Uncomfortable 3.Sadness
1214	1	peace	ORIG	0		relief	ORIG	0		loss	ORIG	0		pain free	LEMMA	1	pain	holistic	ORIG	0		comfortable	ORIG	0				#NULL!				#NULL!				#NULL!		72.22	43	1	1	1	0	0		1.peace 2.relief 3.loss		1.pain free 2.holistic 3.comfortable
666	1	completion	ORIG	0		closure	ORIG	0		token	ORIG	0		peace	ORIG	0		normal	ORIG	0		support	ORIG	0		communication	ORIG	0		awareness	ORIG	0		respect	ORIG	0		100	43	1	1	1	3	1	Completion as it is the final stage of life. Closure is about letting go - what has not be said will not be said. In palliative care services clients often want to do or make something to to leave behind, a token	1. Completion 2. Closure 3. Token	Death is, I believe a normal part of life. When pain is managed, it is often the carer that needs support.	1. Peace 2. Normal 3. Support	I think they are different
605	1	inevitable	ORIG	0		scary	ORIG	0		beautiful	ORIG	0		terrifying	ORIG	0		not me	MISS	4		despair	ORIG	0				#NULL!				#NULL!				#NULL!		22.22	43	1	0	0	2	0	None of us gets out of this alive The thought of all of it ending is terrifying Death can be a beautiful, poignant event; it is a transformation, regardless of how/when it happens.	1.inevitable 2.scary 3.beautiful	The thought of life ending (or dying in pain) is scary We all seem to think it won't happen to us or the people we love (until it does). Losing a loved one can be the most sickening, heart wrenching, unwanted reality.	1. Terrifying 2. Not me 3. Despair
707	1	confronting	LEMMA	1	confront	serenity	ORIG	0		anger	ORIG	0		fear	ORIG	0		sadness	ORIG	0		lonely	ORIG	0				#NULL!				#NULL!				#NULL!		38.89	43	1	1	1	3	1	Death is confronting, learning of dying is also very confronting and I find people become angry initially when their time is limited and also when people close to us pass it can bring feelings of anger. I have also been with people who have died peacefully and they are very calm and serene I feel.	1. Confronting 2. Serenity 3.Anger	Experiences by myself have brought on these feelings and I see it in the eyes and on the faces when a patient has passed. It is normal to feel all these things I .think	1. Fear 2. Sadness 3. Lonely
109	1	struggle	ORIG	0		fight	ORIG	0		journey	ORIG	0		passed	LEMMA	1	pass	heaven	ORIG	0		angel	ORIG	0		struggle	ORIG	0		grief	ORIG	0		closure	ORIG	0		100	43	1	1	1	3	1	Just as the birthing process is a fight and struggle so too can the journey of dying….Similar thoughts for others	1. Struggle 2. Fight 3. Journey	Different exposures = different perceptions	1. Passed 2. Heaven 3. Angel
266	1	frightening	ORIG	0		lonely	ORIG	0		final	ORIG	0		final	ORIG	0		scary	ORIG	0		lonely	ORIG	0				#NULL!				#NULL!				#NULL!		13.89	43	1	1	0	2	0		1.Frightening 2.Lonely 3.Final		1. Final 2. Scary 3. Lonely
447	1	wonder	ORIG	0		peace	ORIG	0		apprehension	ORIG	0		fear	ORIG	0		apprehension	ORIG	0		how	MISS	4				#NULL!				#NULL!				#NULL!		52.78	43	1	1	1	2	0	My words are something that i often think of when supporting a resident through the death and dying stage. I "wonder" what is on the other side. I have seen and felt "peace" when a resident has died. And i guess "apprehension" in a sense of will my famiy be ok?	1. Wonder 2. Peace 3. Apprehension	I think there is a natural fear of the unknown, apprehension of the dying process, and how will this happen	1.Fear 2.Apprehension 3.How
1305	1	inevitable	ORIG	0		unknown	ORIG	0		life	ORIG	0		unknown	ORIG	0		fear	ORIG	0		pain	ORIG	0		knowledgeable	ORIG	0		loss	ORIG	0		life	ORIG	0		100	43	1	1	1	3	1		1.Inevitable 2.Unknown 3.Life		1.Unknown 2.Fear 3.Pain
628	1	inevitable	ORIG	0		personal	ORIG	0		emotional	ORIG	0		frightening	ORIG	0		confronting	LEMMA	1	confront	denial	ORIG	0				#NULL!				#NULL!				#NULL!		36.11	43	1	1	1	3	1		1.inevitable 2.personal 3.emotional		1. Frightening 2. Confronting 3. Denial
822	1	uncertain	ORIG	0		natural	ORIG	0		unavoidable	ORIG	0		scared	ORIG	0		nothing	REPLACE	3	nothingness	void	ORIG	0		remembered	REPLACE	3	remember	loved	ORIG	0		celebrated	REPLACE	3	celebration	100	43	1	1	1	3	1		1.uncertain 2.natural 3.unavoidable	It would seem to me a confidence in death dying may help us live better lives	1. scared 2. nothing 3. void	I feel I now have the conviction to help me and my loved ones be less afraid of the topic
721	1	comfortable	ORIG	0		painful	ORIG	0		sad	ORIG	0		scared	ORIG	0		frightened	ORIG	0		final	ORIG	0		comfortable	ORIG	0		intrigued	LEMMA	1	intrigue	calm	ORIG	0		100	43	#NULL!	0	1	3	1		1. comfortable 2. painful 3.sad		1. scared 2. frightened 3. final	the same
1449	0	peaceful	ORIG	0		meaningful	ORIG	0		ready	ORIG	0		scared	ORIG	0		unsure	ORIG	0		questions	LEMMA	1	question			#NULL!				#NULL!				#NULL!		24	44	1	1	0	1	0
905	0	peace-of-mind	REPLACE	3	peaceful	final	ORIG	0		normal	ORIG	0		tragic	ORIG	0		devastating	ORIG	0		numb	ORIG	0				#NULL!				#NULL!				#NULL!		8	44	1	1	0	1	0
19	0	caring	LEMMA	1	care	privilege	ORIG	0		honouring	REPLACE	3	honorable	pain	ORIG	0		scary	ORIG	0		end	ORIG	0				#NULL!				#NULL!				#NULL!		76	44	1	1	1	3	1
46	0	personal	ORIG	0		unique	ORIG	0		emotional	ORIG	0			BLANK	5			BLANK	5			BLANK	5				#NULL!				#NULL!				#NULL!		44	44	0	0	1	3	1
545	0	ending	ORIG	0		sad	ORIG	0		gone	LEMMA	1	go	scared	ORIG	0		sad	ORIG	0		gone	LEMMA	1	go			#NULL!				#NULL!				#NULL!		82	44	1	1	1	2	0
418	0	unknown	ORIG	0		strange	ORIG	0		letting-go	REPLACE	3	let	fear	ORIG	0		push-away	REPLACE	3	push	no	MISS	4				#NULL!				#NULL!				#NULL!		10	44	1	1	1	3	1
609	0	inevitable	ORIG	0		adjustment	ORIG	0		sadness	ORIG	0		grief	ORIG	0		fear	ORIG	0		tears	LEMMA	1	tear			#NULL!				#NULL!				#NULL!		12	44	1	1	0	0	0
559	0	scared	ORIG	0		emotional	ORIG	0		pain-relief	REPLACE	3	painkiller	scared	ORIG	0		dont-talk-about-it	REPLACE	3	unspeakable	avoid	ORIG	0				#NULL!				#NULL!				#NULL!		4	44	1	1	1	3	1
836	0	goodbye	REPLACE	3	farewell	dignity	ORIG	0		peace	ORIG	0		denial	ORIG	0		fear	ORIG	0		sadness	ORIG	0		plan	ORIG	0		dignity	ORIG	0		peace	ORIG	0		84	44	1	1	1	3	1
957	0	welcome	ORIG	0		home	ORIG	0		emotional	ORIG	0		shattered	LEMMA	1	shatter	unwanted	ORIG	0		farewell	ORIG	0				#NULL!				#NULL!				#NULL!		48	44	1	1	1	3	1
533	0	life-ending	REPLACE	3	ending	natural	ORIG	0		god-determined	REPLACE	3	determine	shocking	ORIG	0		fearful	ORIG	0		scary	ORIG	0				#NULL!				#NULL!				#NULL!		4	44	1	1	1	3	1
1459	0	sad	ORIG	0		life	ORIG	0		journey	ORIG	0		scary	ORIG	0		taboo	ORIG	0		sad	ORIG	0		natural	ORIG	0		life	ORIG	0		sad	ORIG	0		66	44	1	1	0	3	1
812	0	awesome	ORIG	0		uniting	LEMMA	1	unite	sacred	ORIG	0		scary	ORIG	0		unthinkable	ORIG	0		lonely	ORIG	0		inclusive	REPLACE	3	include	personal	ORIG	0		normal	ORIG	0		72	44	1	1	1	3	1
71	0	completion	ORIG	0		anticipation	ORIG	0		contentment	ORIG	0		fear	ORIG	0		dread	ORIG	0		finality	ORIG	0				#NULL!				#NULL!				#NULL!		16	44	1	1	0	2	0
188	0	scared	ORIG	0		inevitable	ORIG	0		uncertain	ORIG	0		anxious	ORIG	0		unprepared	ORIG	0		fearful	ORIG	0				#NULL!				#NULL!				#NULL!		10	44	1	1	1	3	1
971	0	dignity	ORIG	0		respect	ORIG	0		resident-wishes	REPLACE	3	wish	fear	ORIG	0		loss	ORIG	0		grieving	ORIG	0				#NULL!				#NULL!				#NULL!		26	44	1	1	1	3	1
927	0	release	ORIG	0		sad	ORIG	0		peace	ORIG	0		fearful	ORIG	0		uncertain	ORIG	0		troubled	ORIG	0				#NULL!				#NULL!				#NULL!		70	44	1	1	1	3	1
1448	0	scared	ORIG	0		liberated	LEMMA	1	liberate	eternity	ORIG	0		terrified	ORIG	0		tragic	ORIG	0		unthinkable	ORIG	0		liberation	ORIG	0		meaning	ORIG	0		intensity	ORIG	0		70	44	1	1	0	3	1
1215	0	peace	ORIG	0		individual	ORIG	0		comfort	ORIG	0		scary	ORIG	0		frightening	ORIG	0		loss	ORIG	0		peace	ORIG	0		individual	ORIG	0		comfortable	ORIG	0		96	44	1	1	1	3	1
206	0	rewarding	ORIG	0		honour	REPLACE	3	honor	respectful	ORIG	0		scary	ORIG	0		sad	ORIG	0		horrible	ORIG	0				#NULL!				#NULL!				#NULL!		14	44	1	1	1	2	0
442	0	realistic	ORIG	0		compassionate	ORIG	0		motivated	LEMMA	1	motivate	scared	ORIG	0		anxious	ORIG	0		denial	ORIG	0				#NULL!				#NULL!				#NULL!		24	44	1	1	1	3	1
1362	1	calm	ORIG	0		accepting	LEMMA	1	accept	informed	LEMMA	1	inform	afraid	ORIG	0		confused	ORIG	0		misguided	ORIG	0		peaceful	ORIG	0		organized	LEMMA	1	organize	transparent	ORIG	0		100	44	1	1	1	3	1		1. Calm 2. Accepting 3. Informed		1. Afraid 2. Confused 3. Misguided
338	1	honoring	LEMMA	1	honor	raw	ORIG	0		love	ORIG	0		calm	ORIG	0		difficult	ORIG	0		sad	ORIG	0		dead	ORIG	0		dead	ORIG	0		dead	ORIG	0		100	44	1	1	0	3	1	My three words	1.Honouring 2.Raw 3.Love	Others 3 words	1.Calm 2.Difficult 3.Sad
510	1	natural	ORIG	0		frightened	ORIG	0		unsure	ORIG	0		natural	ORIG	0		frightened	ORIG	0		denial	ORIG	0		natural	ORIG	0		frightened	ORIG	0		acceptance	ORIG	0		100	44	1	1	1	3	1		1.Natural 2.Frightened 3.Unsure		1. Natural 2. Frightened 3. Denial
1046	1	natural	ORIG	0		freedom	ORIG	0		pain	ORIG	0		sad	ORIG	0		empty	ORIG	0		dark	ORIG	0		natural	ORIG	0		dignity	ORIG	0		transcendence	STEM	2	transcend	100	44	1	1	1	3	1		1.natural 2.freedom 3.pain		1. sad 2. empty 3. dark
1092	1	fear	ORIG	0		understanding	ORIG	0		peace	ORIG	0		uneducated	ORIG	0		fear	ORIG	0		hostile	ORIG	0		understanding	ORIG	0		acceptance	ORIG	0		knowledge	ORIG	0		100	44	1	1	1	2	0	As I slowly understand about dying and death I have a new respect for it . I will never be ready to die because life offers so much and I live for my 3 children but when it comes I would like to think that I will go on my terms ,my way	1. Fear 2. Understanding 3. Peace	I think a lot of people especially the elderly and middle aged still see death and dying in the dark ages where they're sent to cold sterile hospices or hospitals that are impersonal . In my experience as a Community Care Worker they tend to relax once we explain what the final stages of life are now like and that they have the control and final wishes (most of the time).	1. Uneducated 2. Fear 3. hostile
1292	1	relief	ORIG	0		loss	ORIG	0		sorrow	ORIG	0		end	ORIG	0		loss	ORIG	0		unfair	ORIG	0		painfree	REPLACE	3	painless	inevitable	ORIG	0		emotional	ORIG	0		100	44	1	1	1	2	0	The reason I use the work relief is because is the person was in pain or discomfort they no longer are. Loss because we have lost that person. Sorrow sadness of not seeing that person again.	1.Relief 2.loss 3.sorrow	End - of that persons life Loss - the loss of that person Unfair - feeling why, its not fair that the person had to die ….I say loss as in the person left behind feels that they have loss someone, I chose alone because the person left behind could feel that they are alone and sadness is what I think they will find	1. End 2. loss 3. unfair
567	1	certain	ORIG	0		sad feeling	LEMMA	1	sad	imminent	ORIG	0		inevitable	ORIG	0		permanent	ORIG	0		awful	ORIG	0				#NULL!				#NULL!				#NULL!		30.56	44	1	1	1	3	1		1.certain 2.sad feeling 3.imminent	inevitable permanent awful	1.inevitable 2.permanent 3.awful
1284	1			#NULL!				#NULL!				#NULL!				#NULL!				#NULL!				#NULL!		natural	ORIG	0		curious	ORIG	0		braver	REPLACE	3	brave	69.44	44	1	0	1	3	1
837	1	lightness	ORIG	0		home	ORIG	0		gratitude	ORIG	0		fearful	ORIG	0		denial	ORIG	0		painful	ORIG	0				#NULL!				#NULL!				#NULL!		38.89	44	1	0	1	2	0	I feel that my death will be returning to my Soul's home to the Divine connection.	1.lightness 2.home 3.gratitude		1. fearful 2. denial 3. painful
1126	1	experience	ORIG	0		unbiased	MISS	4		unknown	ORIG	0		terrifying	ORIG	0		unfair	ORIG	0		lonely	ORIG	0		opportunity	ORIG	0		resolution	ORIG	0		legacy	ORIG	0		100	44	1	0	0	3	1		1. Experience 2. Unbiased 3. Unknown		1.Terrifying 2.Unfair 3.Lonely
1207	1	transitional	ORIG	0		permanent	ORIG	0		inevitable	ORIG	0		frightened	ORIG	0		embarrassed	ORIG	0		uncomfortable	ORIG	0				#NULL!				#NULL!				#NULL!		22.22	44	1	0	1	3	1	hard to limit myself to just three words without the ability to explain! I think death and dying are very different concepts...dying is more worrying than death.	1.transitional 2.permanent 3.inevitable	There appears to be a general sense of discomfort within society, it's seen as 'not nice' or polite to discuss death openly.	1. Frightened 2. Embarrassed 3. Uncomfortable
950	1	comfortable	ORIG	0		inevitable	ORIG	0		realistic	ORIG	0		naive	ORIG	0		intimidated	LEMMA	1	intimidate	silenced	LEMMA	1	silence			#NULL!				#NULL!				#NULL!		36.11	44	1	1	0	2	0		1. comfortable 2. inevitable 3. realistic		1. naive 2. intimidated 3. silenced
1350	1	scared	ORIG	0		denial	ORIG	0		alone	ORIG	0				#NULL!				#NULL!				#NULL!				#NULL!				#NULL!				#NULL!		5.56	44	1	1	1	2	0		1.scared 2.denial 3.alone
269	1	release	ORIG	0		peace	ORIG	0		love	ORIG	0		hard	ORIG	0		anxiety	ORIG	0		facing it	LEMMA	1	face	relief	ORIG	0		peace	ORIG	0		black	ORIG	0		100	44	1	0	1	3	1	I had a few people 'visit' me after their passing (although at the time I did not know) and I felt an unbelievable sense of peace, love, joy and freedom. Those words don't come even close to what I really felt its undescribable.	1.release 2.peace 3.love	When people find out I volunteer at a hospice they say wow I could not do that - its too hard. Emotions come up that they don't want to face.	1. Hard 2. anxiety 3. facing it	My mom died on April 10 so death and grief and mouring have been very intimate in my life.
82	1	closure	ORIG	0		missing	LEMMA	1	miss	spirituality	ORIG	0		missing	LEMMA	1	miss	end	ORIG	0		spirituality	ORIG	0				#NULL!				#NULL!				#NULL!		11.11	44	1	0	1	3	1	I see death as an opportunity for closure. When the book is coming to an end and there is a search for meaning in a more intense way. There is the missing of what it was before and spirituality is a way to connect with the person, values and beliefs also as a way of creating meaning.	1.closure 2.missing 3.spirituality	I feel that most people tend to see it as an end that will bring feeling related to missing the person and also connect them in some way with spirituality.	1. missing 2. end 3. spirituality
268	1	unknown	ORIG	0		scary	ORIG	0		non-discriminatory	MISS	4		expected	LEMMA	1	expect	final	ORIG	0		worrying	ORIG	0				#NULL!				#NULL!				#NULL!		52.78	44	1	1	1	3	1		1. Unknown 2.scary 3.non-discriminatory		1. Expected 2. Final 3.worrying
282	1	curious	ORIG	0		sad	ORIG	0		helpless	ORIG	0		sad	ORIG	0		helpless	ORIG	0		angry	ORIG	0				#NULL!				#NULL!				#NULL!		50	44	1	0	1	3	1		1. curious 2. sad 3.helpless		1. sad 2. helpless 3. angry
1289	1	cease	ORIG	0		breathless	ORIG	0		emotional	ORIG	0		sadness	ORIG	0		helplessness	STEM	2	helpless	lost	ORIG	0				#NULL!				#NULL!				#NULL!		36.11	44	1	1	1	3	1	cease - no longer going to be here on earth in body with those we love breathless - death takes the breath of the dying person but it also takes the survivors breath from the pain they feel emotional - all at once a person left behind feels it all - from sad to anger	1. cease 2. breathless 3. emotional	the emotional waterfall of losing a loved one	1. sadness 2. helplessness 3. lost
978	1	comfortable	ORIG	0		at peace	REPLACE	3	peaceful	sad	ORIG	0				#NULL!				#NULL!				#NULL!				#NULL!				#NULL!				#NULL!		33.33	44	1	1	1	3	1		1.comfortable 2.at peace 3.sad
893	1	peace	ORIG	0		silence	ORIG	0		ending	ORIG	0		sadness	ORIG	0		loss	ORIG	0		fear	ORIG	0		peace	ORIG	0		serene	ORIG	0		goodbye	REPLACE	3	farewell	100	44	1	1	1	3	1		1. Peace 2. Silence 3. Ending		1. Sadness 2. Loss 3. Fear
1434	0	natural	ORIG	0		inevitable	ORIG	0		sad	ORIG	0		preventable	STEM	2	prevent	sad	ORIG	0		uncommon	ORIG	0				#NULL!				#NULL!				#NULL!		58	45	1	1	1	3	1
145	0	inevitable	ORIG	0		final	ORIG	0		unique	ORIG	0		scary	ORIG	0		sad	ORIG	0		distressing	ORIG	0				#NULL!				#NULL!				#NULL!		40	45	1	1	1	3	1
1077	0	unique	ORIG	0		important	ORIG	0		inevitable	ORIG	0		frightening	ORIG	0		unthinkable	ORIG	0		morbid	ORIG	0		individual	ORIG	0		inevitable	ORIG	0		life-affirming	REPLACE	3	affirmation	80	45	1	0	1	3	1
1093	0	at-peace	REPLACE	3	peaceful	painless	ORIG	0		said-goodbyes	REPLACE	3	farewell		BLANK	5			BLANK	5			BLANK	5		prepared	REPLACE	3	prepare	comfortable	ORIG	0		together	REPLACE	3	togetherness	92	45	1	1	0	3	1
1116	0			#NULL!				#NULL!				#NULL!				#NULL!				#NULL!				#NULL!		denial	ORIG	0		acceptance	ORIG	0		love	ORIG	0		78	45	1	1	1	3	1
878	0	inevitable	ORIG	0		final	ORIG	0		tragic-loss	REPLACE	3	tragic	final	ORIG	0		scary	ORIG	0		sad	ORIG	0		final	ORIG	0		sad	ORIG	0		end	ORIG	0		52	45	1	1	1	3	1
275	0	life	ORIG	0		sadness	ORIG	0		loss	ORIG	0		fear	ORIG	0		sadness	ORIG	0		loss	ORIG	0		reality	ORIG	0		peace	ORIG	0		dignity	ORIG	0		80	45	1	1	1	3	1
51	0	scared	ORIG	0		nervous	ORIG	0		sad	ORIG	0		scared	ORIG	0		denial	ORIG	0		curious	ORIG	0				#NULL!				#NULL!				#NULL!		30	45	1	1	1	2	0
1168	0	permanent	ORIG	0		inevitable	ORIG	0		sad	ORIG	0		denial	ORIG	0		terrifying	ORIG	0		failure	ORIG	0				#NULL!				#NULL!				#NULL!		10	45	1	1	0	3	1
1181	0	sadness	ORIG	0		endings	LEMMA	1	ending	loss	ORIG	0			BLANK	5			BLANK	5			BLANK	5				#NULL!				#NULL!				#NULL!		22	45	1	1	1	3	1
1169	0	scared	ORIG	0		hopeful	ORIG	0		autonomy	ORIG	0		taboo	ORIG	0		scared	ORIG	0		wrong	ORIG	0				#NULL!				#NULL!				#NULL!		48	45	1	1	1	3	1
1474	0	loss-of-presence	REPLACE	3	loss	loss-of-presence	REPLACE	3	loss	loss-of-presence	REPLACE	3	loss	fear	ORIG	0		sadness	ORIG	0		pain	ORIG	0				#NULL!				#NULL!				#NULL!		26	45	1	1	0	3	1
250	0	ending	ORIG	0		change	ORIG	0		final	ORIG	0		resistance	ORIG	0		fear	ORIG	0		avoidance	ORIG	0				#NULL!				#NULL!				#NULL!		20	45	1	1	0	3	1
1028	0	release	ORIG	0		escape	ORIG	0		conclusion	ORIG	0		frightening	ORIG	0		violent	ORIG	0		final	ORIG	0		worried	ORIG	0		frustrated	ORIG	0		hampered	LEMMA	1	hamper	90	45	0	1	0	3	1
849	0	unknown	ORIG	0		fatalistic	REPLACE	3	fate	concerned	ORIG	0		scared	ORIG	0		pain	ORIG	0		unknown	ORIG	0				#NULL!				#NULL!				#NULL!		26	45	1	1	1	3	1
713	0	end-of-life	REPLACE	3	end	end-of-life	REPLACE	3	end	end-of-life	REPLACE	3	end	unspoken	ORIG	0		uncomfortable	ORIG	0		scared	ORIG	0				#NULL!				#NULL!				#NULL!		70	45	1	1	1	3	1
743	0	comfortable	ORIG	0		family	ORIG	0		peace	ORIG	0		painful	ORIG	0		scary	ORIG	0		violent	ORIG	0				#NULL!				#NULL!				#NULL!		34	45	1	1	1	3	1
778	1	dignity	ORIG	0		powerless	ORIG	0		limitation	STEM	2	limit	acceptance	ORIG	0		anger	ORIG	0		denial	ORIG	0				#NULL!				#NULL!				#NULL!		33.33	45	1	1	1	3	1	Providing dignity for the patient. Powerless, at times I feel that way as there is noting else that can be done. Limitation, work load, limited resources.	1. Dignity 2.Powerless 3.Limitation	Acceptance - some people accept that they are dying. Anger - resentment and feeling rage, questioning how could this be, why me? Denial - not excepting the death, they will be OK.	1. Acceptance 2. Anger 3. Denial
228	1	emotive	REPLACE	3	emotional	intrigued	LEMMA	1	intrigue	sad	ORIG	0		scared/confronted	REPLACE	3	scared	overwhelmed	ORIG	0		sad	ORIG	0		emotional	ORIG	0		interesting	ORIG	0		controllably uncontrollable	MISS	4		100	45	1	1	1	3	1	My own death and other people's experience around death feel different to me in the sense of loving those left behind.	1. Emotive 2. Intrigued 3. Sad	I wish I had more than 3 spaces!	1. Scared/Confronted 2. Overwhelmed 3. Sad
236	1	emotional time	LEMMA	1	emotional	supporting carers	LEMMA	1	support	sharing the grief with loved ones	LEMMA	1	share	fear	ORIG	0		pain	ORIG	0		suffering	LEMMA	1	suffer	gracefully deceased	REPLACE	3	graceful	until we met again	MISS	4		float out to sea	LEMMA	1	float	91.67	45	1	1	1	0	0		1.Emotional time 2.supportimg carers 3.sharing the grief with loved ones	I think there are mixed beliefs about dying, and what happens I don't think anyone knows what happens next when we pass on we recently lost my brotherin law he suffered a great amount of pain before he passed one of his wishes was to see his only son his wish was granted but he dosnt remember as he was in and out of consciousness it appeared that he seen his son but alas only he knows we all hope…	1.fear 2.pain 3.suffering	1.fly like a bird 2.cone with the wind 3.free spirit I think often we use harsh euphuanisims, when we should use less harsh words youre time is near to be at peace and rest a better bedside comment, your pulse is slowing its kmow the end dear or mate
519	1	loss	ORIG	0		free	ORIG	0		peace	ORIG	0		dark	ORIG	0		end	ORIG	0		scary	ORIG	0				#NULL!				#NULL!				#NULL!		36.11	45	1	0	0	3	1		1. Loss 2. Free 3. Peace		1. Dark 2. End 3. Scary
130	1	accepting	LEMMA	1	accept	nervous	ORIG	0		journey	ORIG	0		afraid	ORIG	0		inevitable	ORIG	0		sad	ORIG	0				#NULL!				#NULL!				#NULL!		50	45	1	0	0	2	0	I know it will happen ( accepting); I don't know how or when (nervous); it's part of the journey...which feels a bit adventurous.	1. accepting 2. nervous 3. journey		1. afraid 2. inevitable 3. sad
1348	1	peace	ORIG	0		pain free	LEMMA	1	pain	family	ORIG	0		scared	ORIG	0		unfinished	ORIG	0		burdensome	REPLACE	3	burdened	inevitable	ORIG	0		family	ORIG	0		comfort	ORIG	0		100	45	1	1	1	3	1		1. Peace 2. Pain Free 3. Family		1. Scared 2. Unfinished 3. Burdensome
729	1	part of life	LEMMA	1	part	the essence/soul/energy remains	REPLACE	3	essence	death teaches you how to live	LEMMA	1	death	fear	ORIG	0		point of no return	LEMMA	1	point	pain	ORIG	0		natural	ORIG	0		unavoidable	ORIG	0		transition	ORIG	0		100	45	0	0	0	3	1	This was a difficult one, but I guess for me it boils down to these points	1. part of life 2. the essence/soul/energy remains 3. death teaches you how to live		1. fear 2. point of no return 3. pain
1376	1	life	ORIG	0		thoughtful	ORIG	0		inevitable	ORIG	0		natural	ORIG	0		waiting	LEMMA	1	wait	lonely	ORIG	0				#NULL!				#NULL!				#NULL!		19.44	45	1	1	1	3	1	We will all die eventually and it is something we do think about at some point in our life, after all it is part of life.	1.Life 2.Thoughtful 3.Inevitable	There are those that feel it's a natural part of life and some feel they are just waiting for it to happen and feel lonely.	1.Natural 2.Waiting 3.Lonely
1027	1	mysterious	ORIG	0		departure	ORIG	0		meaning	ORIG	0		natural	ORIG	0		inevitable	ORIG	0		real	ORIG	0		farewell	ORIG	0		celebration of life	LEMMA	1	celebration	rest	ORIG	0		100	45	1	1	1	2	0		1. mysterious 2. departure 3. meaning		1. Natural 2. Inevitable 3. Real	Nothing really
207	1	freedom	ORIG	0		absence	ORIG	0		transition	ORIG	0		fear	ORIG	0		grief	ORIG	0		silence	ORIG	0				#NULL!				#NULL!				#NULL!		25	45	1	0	0	3	1		1. freedom 2. absence 3. transition		1. fear 2. grief 3. silence
127	1	peaceful	ORIG	0		not afraid	REPLACE	3	unafraid	wonderment	STEM	2	wonder	loss	ORIG	0		tragic	ORIG	0		denial	ORIG	0		peaceful	ORIG	0		inevitable	ORIG	0		wonder	ORIG	0		100	45	0	0	0	2	0		1. Peaceful 2. Not afraid 3. Wonderment		1. Loss 2. Tragic 3. Denial
137	1	peaceful	ORIG	0		calm	ORIG	0		supported	LEMMA	1	support	scared	ORIG	0		apprehensive	ORIG	0		painful	ORIG	0		journey	ORIG	0		shared	LEMMA	1	share	peace	ORIG	0		100	45	1	1	1	2	0		1.Peaceful 2.Calm 3.Supported		1. Scared 2. Apprehensive 3. Painful
332	1	mystery	ORIG	0		transition	ORIG	0		suffering	LEMMA	1	suffer	peace	ORIG	0		sadness	ORIG	0		loss	ORIG	0				#NULL!				#NULL!				#NULL!		36.11	45	1	1	0	3	1		1. Mystery 2. Transition 3. Suffering		1. Peace 2. Sadness 3. Loss
1111	1	normal process	LEMMA	1	normal	emotional	ORIG	0		loss	ORIG	0		sad	ORIG	0		grieved	LEMMA	1	grieve	loss	ORIG	0		sad	ORIG	0		lonely	ORIG	0		emotional	ORIG	0		80.56	45	1	1	1	3	1	I think death is a normal process though it is very hard and takes some time to accept it when it has occurred	1.Normal process 2.Emotional 3.Loss	Needs to learn to accept	1.Sad 2.Grieved 3.Loss
755	1	anxious	ORIG	0		respectful	ORIG	0		inevitable.	LEMMA	1	inevitable	scared.	LEMMA	1	scared	denial.	LEMMA	1	denial	sad	ORIG	0				#NULL!				#NULL!				#NULL!		27.78	45	1	1	1	3	1		1. Anxious 2. Respectful 3. Inevitable.	Most are concerned about the dying process.	1. Scared. 2. Denial. 3. Sad
819	1	loss	ORIG	0		fear	ORIG	0		ending	ORIG	0		grief	ORIG	0		loss	ORIG	0		fear	ORIG	0		think	ORIG	0		do	ORIG	0		prepare	ORIG	0		100	45	1	0	0	3	1	I think the loss is loss of family and loved ones, fear of how they will be when I'm gone and end is natural ending to my life.	1.loss 2.fear 3.ending	I think grief is what springs to mind around death, loss of loved one and fear of how to move forward.	1. Grief 2. Loss 3. Fear	I think we should prepare and I have, do things today don't leave them til tomorrow
1176	1	terrifying	ORIG	0		inevitable	ORIG	0		unavoidable	ORIG	0		inevitable	ORIG	0		universal	ORIG	0		different	ORIG	0				#NULL!				#NULL!				#NULL!		27.78	45	1	1	1	3	1		1. Terrifying 2. Inevitable 3. Unavoidable		1.inevitable 2. Universal 3. Different
520	0	sad	ORIG	0		unwell	ORIG	0		confused	ORIG	0		scared	ORIG	0		afraid	ORIG	0		disbelief	ORIG	0				#NULL!				#NULL!				#NULL!		10	46	1	1	1	3	1
1220	0	final	ORIG	0		prolonged	ORIG	0		inevitable	ORIG	0		painful	ORIG	0		sad	ORIG	0		hopeless	ORIG	0				#NULL!				#NULL!				#NULL!		32	46	1	1	1	3	1
1279	0	supported	LEMMA	1	support	peaceful	ORIG	0		empowered	REPLACE	3	power	scared	ORIG	0		loss	ORIG	0		pain	ORIG	0		loved	ORIG	0		peaceful	ORIG	0		painfree	REPLACE	3	painless	82	46	1	1	1	3	1
28	0	natural	ORIG	0		sad	ORIG	0		relief	ORIG	0		fear	ORIG	0		grief	ORIG	0		sorrow	ORIG	0		peaceful	ORIG	0		natural	ORIG	0		sad	ORIG	0		96	46	1	1	1	2	0
788	0	inevitable	ORIG	0		sad	ORIG	0		final	ORIG	0		sad	ORIG	0		loss	ORIG	0		unfair	ORIG	0				#NULL!				#NULL!				#NULL!		54	46	1	1	1	3	1
419	0	part-of-life	REPLACE	3	life	part-of-life	REPLACE	3	life	part-of-life	REPLACE	3	life	do-not-mention	REPLACE	3	unspeakable	do-not-mention	REPLACE	3	unspeakable	do-not-mention	REPLACE	3	unspeakable			#NULL!				#NULL!				#NULL!		46	46	1	1	1	3	1
911	0	own	REPLACE	3	possess	personal	ORIG	0		journey	ORIG	0		sad	ORIG	0		scary	ORIG	0		final	ORIG	0				#NULL!				#NULL!				#NULL!		30	46	1	1	1	3	1
901	0	living	LEMMA	1	live	dignity	ORIG	0		culture	ORIG	0		fear	ORIG	0		unknown	ORIG	0		painful	ORIG	0				#NULL!				#NULL!				#NULL!		32	46	1	1	1	3	1
850	0	fear	ORIG	0		loss	ORIG	0		grief	ORIG	0			BLANK	5			BLANK	5			BLANK	5		peace	ORIG	0		complete	ORIG	0		sacredness	STEM	2	sacred	88	46	1	1	1	2	0
691	0	peace	ORIG	0		loss	ORIG	0		reunion	ORIG	0		loss	ORIG	0		sad	ORIG	0		unknown	ORIG	0				#NULL!				#NULL!				#NULL!		44	46	1	1	0	3	1
968	0	scared	ORIG	0		alone	ORIG	0		inevitable	ORIG	0		sad	ORIG	0		tragic	ORIG	0		normal	ORIG	0				#NULL!				#NULL!				#NULL!		22	46	1	1	0	3	1
1334	0	normal	ORIG	0		sad	ORIG	0		inevitable	ORIG	0		scary	ORIG	0		bad	ORIG	0		awful	ORIG	0				#NULL!				#NULL!				#NULL!		18	46	1	1	1	2	0
542	0			#NULL!				#NULL!				#NULL!				#NULL!				#NULL!				#NULL!		transition	ORIG	0		peaceful	ORIG	0		emotional	ORIG	0		98	46	1	1	1	0	0
1312	0	scared	ORIG	0		relief	ORIG	0		unknown	ORIG	0		scared	ORIG	0		blame	ORIG	0		grief	ORIG	0				#NULL!				#NULL!				#NULL!		6	46	1	1	1	3	1
804	0	sadness	ORIG	0		inevitable	ORIG	0		life-changing	REPLACE	3	change	sad	ORIG	0		difficult	ORIG	0		emotional	ORIG	0				#NULL!				#NULL!				#NULL!		48	46	1	1	0	3	1
1217	0	acceptance	ORIG	0		unknown	ORIG	0		unavoidable	ORIG	0		inevitable	ORIG	0		fearful	ORIG	0		lonely	ORIG	0				#NULL!				#NULL!				#NULL!		46	46	1	1	1	3	1
1247	0	scary	ORIG	0		dark	ORIG	0		lonely	ORIG	0		scary	ORIG	0		dark	ORIG	0		lonely	ORIG	0				#NULL!				#NULL!				#NULL!		18	46	1	1	1	3	1
1226	0	part-of-life	REPLACE	3	life	released	LEMMA	1	release	inevitable	ORIG	0		hidden	LEMMA	1	hide	horrible	ORIG	0		to-be-avoided	REPLACE	3	avoidance			#NULL!				#NULL!				#NULL!		28	46	1	1	1	3	1
517	0	sad	ORIG	0		togetherness	ORIG	0		reflective	ORIG	0		sad	ORIG	0		overwhelming	ORIG	0		unsure	ORIG	0		opportunity	ORIG	0		sad	ORIG	0		final	ORIG	0		76	46	1	1	1	3	1
1095	0	love	ORIG	0		family	ORIG	0		goodbye	REPLACE	3	farewell	distress	ORIG	0		pain	ORIG	0		frightened	ORIG	0				#NULL!				#NULL!				#NULL!		32	46	1	1	0	1	0
460	0	scary	ORIG	0		devastating	ORIG	0		loss-of-everything	REPLACE	3	loss	sad	ORIG	0		scary	ORIG	0		painful	ORIG	0				#NULL!				#NULL!				#NULL!		14	46	1	1	1	3	1
772	0	natural	ORIG	0		emotional	ORIG	0		privilege	ORIG	0		uncomfortable	ORIG	0		denial	ORIG	0		emotional	ORIG	0				#NULL!				#NULL!				#NULL!		12	46	1	1	1	3	1
689	1	fearful	ORIG	0		unsure	ORIG	0		sad	ORIG	0		avoid	ORIG	0		ignore	ORIG	0		taboo	ORIG	0				#NULL!				#NULL!				#NULL!		36.11	46	1	1	0	2	0		1. fearful 2. unsure 3. sad		1. avoid 2. ignore 3. taboo
663	1	new direction	LEMMA	1	new	celebrate of life	LEMMA	1	celebrate	start of eternal life	LEMMA	1	start	inevitable	ORIG	0		loss	ORIG	0		emotional	ORIG	0		inevitable	ORIG	0		opportunity	ORIG	0		new beginning	LEMMA	1	new	100	46	1	1	1	3	1		1. New direction 2. Celebrate of life 3. Start of eternal Life		1. Inevitable 2. Loss 3. Emotional
309	1			#NULL!				#NULL!				#NULL!		scary	ORIG	0		despondent	ORIG	0		taboo	ORIG	0				#NULL!				#NULL!				#NULL!		16.67	46	0	1	1	3	1			Death is a part of life that most people are very uncomfortable with and unprepared for. We are not good at talking about it.	1. scary 2. Despondent 3. Taboo
55	1	scary	ORIG	0		dead body	LEMMA	1	dead	afterlife?	LEMMA	1	afterlife	horrible	ORIG	0		sad	ORIG	0		taboo	ORIG	0		resigned	LEMMA	1	resign	inevitable	ORIG	0		informed	LEMMA	1	inform	100	46	1	1	1	3	1		1. scary 2.dead body 3. afterlife?		1.horrible 2.sad 3.taboo
339	1	forever	REPLACE	3	forevermore	memory	ORIG	0		sad	ORIG	0		heaven	ORIG	0		sad	ORIG	0		painfree	REPLACE	3	painless			#NULL!				#NULL!				#NULL!		50	46	1	1	1	2	0		1.forever 2.memory 3.sad	I feel death has a lot to do with how you were brought up and what you have been exposed to	1. heaven 2. sad 3. painfree
60	1	finite	ORIG	0		life	ORIG	0		loss	ORIG	0		scared	ORIG	0		taboo	ORIG	0		life	ORIG	0				#NULL!				#NULL!				#NULL!		33.33	46	1	1	1	3	1		1. Finite 2. Life 3. Loss		1.Scared 2. Taboo 3.Life
786	1	lost	ORIG	0		change	ORIG	0		liberation	ORIG	0		suffering	LEMMA	1	suffer	lost	ORIG	0		pain	ORIG	0				#NULL!				#NULL!				#NULL!		30.56	46	1	1	1	3	1		1.lost 2.change 3.liberation		1. Suffering 2. Lost 3. Pain
797	1	curious	ORIG	0		scared	ORIG	0		fearful of pain	LEMMA	1	fearful	scared	ORIG	0		sadness	ORIG	0		curious	ORIG	0		curious	ORIG	0		determined	LEMMA	1	determine	awestruck	REPLACE	3	awe	100	46	1	0	1	3	1		1. curious 2. scared 3. fearful of pain		1. Scared 2. Sadness 3. Curious
73	1			#NULL!				#NULL!				#NULL!		scared	ORIG	0		lost	ORIG	0		frightened	ORIG	0				#NULL!				#NULL!				#NULL!		16.67	46	1	1	1	3	1			Pexpletive when they first face death seem to become very Frightened and lost they give up so fast.	1. Scared 2. Lost 3. Frightened
1047	1	inevitable.	LEMMA	1	inevitable	taboo.	LEMMA	1	taboo	emotional.	LEMMA	1	emotional	taboo	ORIG	0		frightened	ORIG	0		isolation	ORIG	0				#NULL!				#NULL!				#NULL!		30.56	46	1	0	1	3	1	Death is the one thing certain for us all and it still remains a taboo subject. It isn't a jumble of emotions leading us on to an emotional rollercoaster.	1. Inevitable. 2. Taboo. 3. Emotional.	I think death remains a taboo subject as people are frightened to think of their own mortality or the death of a loved one. When someone is bereaved they feel like they are the only person to be feeling this way and become isolated.	1. Taboo 2. Frightened 3. Isolation
233	1	grief	ORIG	0		loss	ORIG	0		sadness	ORIG	0		grief	ORIG	0		loss	ORIG	0		sadness	ORIG	0				#NULL!				#NULL!				#NULL!		36.11	46	1	1	1	3	1		1.grief 2.loss 3.sadness	A very difficult time for all involved	1. Grief 2. Loss 3. Sadness
35	1	fate	ORIG	0		natural	ORIG	0		realistic	ORIG	0		fear	ORIG	0		worry	ORIG	0		loss	ORIG	0				#NULL!				#NULL!				#NULL!		22.22	46	1	0	1	3	1	I went with thoughts and feelings that death is going to happen and we need o be realistic and know that it is a natural part of life.	1. Fate 2. Natural 3. Realistic	Stereotypical responses when people start to talk about dying.	1.Fear 2.Worry 3.Loss
461	1	scared	ORIG	0		sorry	ORIG	0		relief	ORIG	0		fear	ORIG	0		unknown	ORIG	0		loss	ORIG	0		relieved	REPLACE	3	relieve	supported	LEMMA	1	support	knowledge	ORIG	0		100	46	1	1	1	2	0		1.Scared 2.Sorry 3.relief		1. fear 2. unknown 3. loss
468	1	pinnacle	ORIG	0		being at peace	LEMMA	1	be	quiet	ORIG	0		lonely	ORIG	0		undignified	ORIG	0		traumatic	ORIG	0				#NULL!				#NULL!				#NULL!		27.78	46	1	0	0	3	1	My experience of end of life processes have been 'relatively good'. This has influenced my selection and my future expectation of what others expect and feel about this stage of life which may bias my view.	1.Pinnacle 2.Being at Peace 3. Quiet	Some sad and difficult experiences	1.Lonely 2.Undignified 3.Traumatic
395	1	peace	ORIG	0		life stage	LEMMA	1	life	opportunity	ORIG	0		frightening	ORIG	0		confusing	ORIG	0		avoid	ORIG	0		inevitable	ORIG	0		peaceful	ORIG	0		unfinished business?	LEMMA	1	unfinished	100	46	1	1	0	3	1		1. Peace 2. Life stage 3.Opportunity		1.Frightening 2.Confusing 3.Avoid
240	1	scary	ORIG	0		intimidating	ORIG	0		shame	ORIG	0		expensive	ORIG	0		shame	ORIG	0		time consuming	LEMMA	1	time	alone	ORIG	0		fear	ORIG	0		grief	ORIG	0		100	46	1	0	1	2	0		1. Scary 2. Intimidating 3. Shame		1. Expensive 2. Shame 3. Time consuming	Alone ( in a hospital) grief ( grief as an emotion lasts minutes or days, not a lifetime)
116	1	scared	ORIG	0		fear	ORIG	0		unknown	ORIG	0		scared	ORIG	0		organized	LEMMA	1	organize	tired	ORIG	0				#NULL!				#NULL!				#NULL!		36.11	46	1	1	1	3	1		1. Scared 2. Fear 3. Unknown		1. Scared 2. Organized 3. Tired
770	1	sad	ORIG	0		loss	ORIG	0		attachment gone	LEMMA	1	attachment			#NULL!				#NULL!				#NULL!				#NULL!				#NULL!				#NULL!		22.22	46	1	1	1	3	1		1.sad 2.loss 3.attachment gone
1412	1	passionate	ORIG	0		dignity	ORIG	0		supported	LEMMA	1	support	scared	ORIG	0		unsupported	MISS	4		bewildered	ORIG	0				#NULL!				#NULL!				#NULL!		25	46	1	0	1	3	1	I am passionate about faciliating a good death. One with dignity, support and where the person choooses to be.	1.Passionate 2.Dignity 3.Supported	I beleive that people are scared pf the unknown.	1.Scared 2.Unsupported 3.Bewildered
337	1	unpleasant	ORIG	0		pain	ORIG	0		loss	ORIG	0		fear	ORIG	0		ignore	ORIG	0		accept	ORIG	0				#NULL!				#NULL!				#NULL!		22.22	46	1	1	1	3	1		1.Unpleasent 2.Pain 3.Loss		1. fear 2. ignore 3. accept
182	1	endings	LEMMA	1	ending	sorrow	ORIG	0		relief	ORIG	0		scary	ORIG	0		inevitable	ORIG	0		sadness	ORIG	0				#NULL!				#NULL!				#NULL!		5.56	46	1	0	1	2	0		1. Endings 2. Sorrow 3. Relief		1. Scary 2. Inevitable 3. Sadness
396	0			#NULL!				#NULL!				#NULL!				#NULL!				#NULL!				#NULL!		nervous	ORIG	0		hopeful	ORIG	0		faith	ORIG	0		46	47	1	1	1	3	1
621	0	sad	ORIG	0		certain	ORIG	0		normal	ORIG	0		mysterious	ORIG	0		scary	ORIG	0		sad	ORIG	0				#NULL!				#NULL!				#NULL!		58	47	1	1	1	3	1
472	0	surrender	ORIG	0		fade	ORIG	0		trust	ORIG	0		wrenching	STEM	2	wrench	lost	ORIG	0		trauma	ORIG	0				#NULL!				#NULL!				#NULL!		66	47	1	0	1	3	1
1249	0	sad	ORIG	0		relieved	REPLACE	3	relieve	blessed	ORIG	0			BLANK	5			BLANK	5			BLANK	5		peace	ORIG	0		painless	ORIG	0		rest	ORIG	0		80	47	1	1	1	3	1
1272	0	peace	ORIG	0		rest	ORIG	0		reincarnation	ORIG	0			BLANK	5			BLANK	5			BLANK	5				#NULL!				#NULL!				#NULL!		18	47	1	1	1	2	0
52	0	final	ORIG	0		unavoidable	ORIG	0		emotional	ORIG	0		sad	ORIG	0		loss	ORIG	0		hurt	ORIG	0		funeral	ORIG	0		quality	ORIG	0		personal	ORIG	0		80	47	1	1	1	2	0
471	0			#NULL!				#NULL!				#NULL!				#NULL!				#NULL!				#NULL!		dying	LEMMA	1	die	asleep	ORIG	0		painfree	REPLACE	3	painless	36	47	1	1	1	1	0
490	0	fear	ORIG	0		alone	ORIG	0		scared	ORIG	0		scared	ORIG	0		afraid	ORIG	0		fear	ORIG	0		optimistic	ORIG	0		scared	ORIG	0		nervous	ORIG	0		82	47	0	1	1	0	0
343	0	acceptance	ORIG	0		grief	ORIG	0		love	ORIG	0		fear	ORIG	0		unknown	ORIG	0		loss	ORIG	0				#NULL!				#NULL!				#NULL!		46	47	1	1	0	3	1
1374	0	sad	ORIG	0		loss	ORIG	0		missed	LEMMA	1	miss	sadness	ORIG	0		feared	LEMMA	1	fear	worry	ORIG	0				#NULL!				#NULL!				#NULL!		36	47	1	1	1	3	1
62	0	apprehensive	ORIG	0		transition	ORIG	0		release	ORIG	0		morbid	ORIG	0		fear	ORIG	0		inevitable	ORIG	0				#NULL!				#NULL!				#NULL!		18	47	1	1	0	1	0
706	0		BLANK	5			BLANK	5			BLANK	5			BLANK	5			BLANK	5			BLANK	5				#NULL!				#NULL!				#NULL!		26	47	1	1	1	3	1
571	1	natural	ORIG	0		peace	ORIG	0		quality	ORIG	0		pain	ORIG	0		suffering	LEMMA	1	suffer	unprepared	ORIG	0		peace	ORIG	0		closure	ORIG	0		final	ORIG	0		100	47	1	1	1	3	1		1. Natural 2. Peace 3. Quality		1.Pain 2.Suffering 3.Unprepared	Death and Dying 3 words
492	1	curious	ORIG	0		open	ORIG	0		fearful	ORIG	0		fearful	ORIG	0		silent	ORIG	0		denial	ORIG	0				#NULL!				#NULL!				#NULL!		33.33	47	1	1	1	3	1	I find it interesting that while I am open and curious to death and dying I'm also still fearful of the unknown!	1. Curious 2. Open 3. Fearful	Most people seem to be reluctant to talk about death and dying. They express that they think it's morbid.	1. Fearful 2. Silent 3. Denial
876	1	end	ORIG	0		real	ORIG	0		peace	ORIG	0		fearful	ORIG	0		curious	ORIG	0		hopeful	ORIG	0				#NULL!				#NULL!				#NULL!		25	47	1	0	1	3	1	My feeling on dying is of finality, a natural order. But not yet please.	1.End 2.Real 3.Peace		1. Fearful 2. Curious 3. Hopeful
135	1	sad	ORIG	0		natural	ORIG	0		over medicalized	REPLACE	3	medical	frightening	ORIG	0		preventable	STEM	2	prevent	sad	ORIG	0		interesting	ORIG	0		sad	ORIG	0		over medicalized	REPLACE	3	medical	100	47	1	1	1	3	1		1. Sad 2. Natural 3. Over medicalised		1. Frightening 2. Preventable 3. Sad
1210	1	peace	ORIG	0		end	ORIG	0		unknown	ORIG	0		end	ORIG	0		sad	ORIG	0		peace	ORIG	0				#NULL!				#NULL!				#NULL!		36.11	47	1	1	1	1	0		1. Peace 2. End 3. Unknown		1. End 2. Sad 3. Peace
1367	1	healing	ORIG	0		closure	ORIG	0		love	ORIG	0		sad	ORIG	0		resistance	ORIG	0		challenging	LEMMA	1	challenge	transition	ORIG	0		unconditional love	LEMMA	1	unconditional	ok	MISS	4		100	47	1	1	1	3	1	This is a time & opportunity for...	1. Healing 2. Closure 3. Love		1.Sad 2. Resistance 3. Challenging
1285	1	goodbyes	REPLACE	3	farewell	memories	ORIG	0		prayer	ORIG	0		loss	ORIG	0		sadness	ORIG	0		love	ORIG	0				#NULL!				#NULL!				#NULL!		22.22	47	1	1	1	1	0		1. Goodbyes 2.Memories 3. Prayer		1. Loss 2. sadness 3. Love
1143	1	dignified	ORIG	0		sad	ORIG	0		peaceful	ORIG	0				#NULL!				#NULL!				#NULL!				#NULL!				#NULL!				#NULL!		8.33	47	1	1	1	3	1		1.dignified 2.sad 3.peacefull
48	1	curious	ORIG	0		humble	ORIG	0		concerned	ORIG	0		fearful	ORIG	0		anxious	ORIG	0		awkward	ORIG	0				#NULL!				#NULL!				#NULL!		50	47	1	0	0	3	1		1. curious 2. humble 3. concerned		1. fearful 2. anxious 3. awkward
38	1	mystery	ORIG	0		normal	ORIG	0		love	ORIG	0		scary	ORIG	0		morbid	ORIG	0		overwhelming	ORIG	0		natural	ORIG	0		mystery	ORIG	0		real	ORIG	0		100	47	1	0	1	3	1	I chose these three words because even though I have been with someone when they died, it is still a profound mystery - and yet, death is also very normal - it's something we all have to 'do' at some point and I've seen that when it comes time to die, the only thing that really matters is love	1. mystery 2. normal 3. love	I don't think everyone thinks this but when people find out I volunteer and work at a hospice, they always ask if me if its scary and how I do it without being overwhelmed. I know that people also think that my interest in death is kinda morbid	1. scary 2. morbid 3. overwhelming
1315	1	natural	ORIG	0		unavoidable	ORIG	0		final	ORIG	0		unavoidable	ORIG	0		depressing	ORIG	0		final	ORIG	0				#NULL!				#NULL!				#NULL!		38.89	47	1	1	1	2	0		1.Natural 2.Unavoidable 3.Final		1. Unavoidable 2. Depressing 3. Final
142	1	peaceful	ORIG	0		sad	ORIG	0		permanent	ORIG	0		fear	ORIG	0		unknown	ORIG	0		scary	ORIG	0		lifecycle	REPLACE	3	cycle	peaceful	ORIG	0		sad	ORIG	0		100	47	1	1	1	3	1	Every one dies and it can be peaceful The living miss the person that dies and this makes them sad	1.peaceful 2.sad 3.permanent	many people fear death as no one knows what happens when you die. This can be scarey….People do not think about death and the mystery makes it The fear is that we do not truly know what happens when after some one dies we just have beliefs As we do not talk about dying we do not understand the process	1. Fear 2. Unknown 3. Scary	Death is a part of the lifecycle and it should be peaceful, but the living will miss the deceased person and feel some sadness.
869	1	calm	ORIG	0		respectful	ORIG	0		curious	ORIG	0		curious	ORIG	0		ambivalent	MISS	4		sensitive	ORIG	0				#NULL!				#NULL!				#NULL!		50	47	0	1	1	3	1	It was difficult for me to identify the 3 words It somehow felt limiting - I wanted to offer	1. calm 2. respectful 3. curious	This was even more difficult that finding my own 3 words Trying to convey such a vast array of feelings in 3 words is an impossible task	1. curious 2. ambivalent 3. sensitive
29	1	natural	ORIG	0		all have to die	MISS	4		die well	LEMMA	1	die	so hard	REPLACE	3	hard	hard to let go	LEMMA	1	hard	heart breaking	LEMMA	1	heart	end	ORIG	0		well	MISS	4		peace	ORIG	0		100	47	1	0	0	3	1		1. Natural 2. All have to die 3. Die well		1. So hard 2. Hard to let go 3. Heart breaking
1275	1	mysterious	ORIG	0		inevitable	ORIG	0		lifecycle	REPLACE	3	cycle	fear	ORIG	0		hidden	LEMMA	1	hide	taboo	ORIG	0		inevitable	ORIG	0		calm	ORIG	0		okay	MISS	4		100	47	1	1	1	3	1	I have lots of questions about the topic but at the same time I know that dying is a part of living and we must all face our own questions and issues, and those of loved ones eventually	1. mysterious 2. inevitable 3.lifecycle	A topic many people don't want to talk about or avoid	1.fear 2.hidden 3.taboo
202	1	grieving	ORIG	0		pain	ORIG	0		support	ORIG	0		final	ORIG	0		memories	ORIG	0		sadness	ORIG	0		accepting	LEMMA	1	accept	understanding	ORIG	0		journey	ORIG	0		100	47	1	1	1	3	1		1. Grieving 2. Pain 3. Support		1. Final 2. Memories 3. Sadness
956	1	uncertainty	ORIG	0		dignity	ORIG	0		legacy	ORIG	0		fear	ORIG	0		denial	ORIG	0		loss	ORIG	0		end	ORIG	0		final	ORIG	0		hopefully peaceful	REPLACE	3	hopeful	100	47	1	0	1	3	1	Difficult to use just 3 words , needs further explanation	1.Uncertainty 2.Dignity 3.Legacy		1. Fear 2. Denial 3. Loss
769	0	inevitable	ORIG	0		comfortable	ORIG	0		considered	LEMMA	1	consider	uncomfortable	ORIG	0		inevitable	ORIG	0		fearful	ORIG	0				#NULL!				#NULL!				#NULL!		14	48	1	1	1	3	1
747	0	final	ORIG	0		end	ORIG	0		inevitable	ORIG	0		fear	ORIG	0		unknown	ORIG	0		loss	ORIG	0		choice	ORIG	0		inevitable	ORIG	0		unknown	ORIG	0		86	48	1	1	1	3	1
1018	0	natural	ORIG	0		dignified	ORIG	0		peaceful	ORIG	0		fearful	ORIG	0		dread	ORIG	0		misunderstood	LEMMA	1	misunderstand			#NULL!				#NULL!				#NULL!		26	48	1	1	1	3	1
362	0	sadness	ORIG	0		loss	ORIG	0		reflection	ORIG	0		grief	ORIG	0		loss	ORIG	0		anger	ORIG	0		dignified	ORIG	0		individual	ORIG	0		endless	ORIG	0		84	48	0	1	0	3	1
1162	0	reassurance	ORIG	0		right-words	REPLACE	3	right	acceptancy	STEM	2	accept	reassurance	ORIG	0		right-words	REPLACE	3	right	acceptancy	STEM	2	accept			#NULL!				#NULL!				#NULL!		4	48	1	1	1	3	1
245	0	ending	ORIG	0		beginning	ORIG	0		grief	ORIG	0		sad	ORIG	0		loss	ORIG	0		relief	ORIG	0		inevitable	ORIG	0		natural	ORIG	0		life	ORIG	0		84	48	1	1	1	3	1
1470	0	inevitable	ORIG	0		curious	ORIG	0		fear	ORIG	0		fear	ORIG	0		dread	ORIG	0		ending	ORIG	0				#NULL!				#NULL!				#NULL!		8	48	0	1	0	2	0
298	0	unknown	ORIG	0		faith	ORIG	0		fear	ORIG	0		unknown	ORIG	0		fear	ORIG	0		resist	ORIG	0				#NULL!				#NULL!				#NULL!		28	48	1	1	0	3	1
13	0	fear	ORIG	0		finality	ORIG	0		loss	ORIG	0		fear	ORIG	0		finality	ORIG	0		loss	ORIG	0				#NULL!				#NULL!				#NULL!		56	48	1	1	1	3	1
1409	0	peace	ORIG	0		closure	ORIG	0		finality	ORIG	0		frightening	ORIG	0		scary	ORIG	0		pain	ORIG	0				#NULL!				#NULL!				#NULL!		12	48	1	1	1	3	1
285	0	acceptance	ORIG	0		prepare	ORIG	0		talk	ORIG	0		unprepared	ORIG	0		scared	ORIG	0		morbid	ORIG	0				#NULL!				#NULL!				#NULL!		82	48	1	1	1	2	0
525	0	sadness	ORIG	0		relief	ORIG	0		release	ORIG	0			BLANK	5			BLANK	5			BLANK	5				#NULL!				#NULL!				#NULL!		26	48	1	1	1	3	1
895	0	fear	ORIG	0		mystery	ORIG	0		relief	ORIG	0		sad	ORIG	0		lost	ORIG	0		struggle	ORIG	0				#NULL!				#NULL!				#NULL!		30	48	1	1	0	3	1
481	1	easy	ORIG	0		respectful	ORIG	0		anxious	ORIG	0		fearful	ORIG	0		anxious	ORIG	0		creepy	ORIG	0				#NULL!				#NULL!				#NULL!		80.56	48	1	1	0	3	1	i guess i really dont know what i will feel about death until it comes upon me.	1. easy 2.respectful 3.anxious		1. fearful 2. anxious 3. creepy
78	1	privilege	ORIG	0		peace	ORIG	0		ending	ORIG	0		fear	ORIG	0		regret	ORIG	0		ending	ORIG	0		comfortable	ORIG	0		grateful	ORIG	0		humbled	LEMMA	1	humble	100	48	1	1	1	2	0		1. Privilege 2. Peace 3. Ending		1. Fear 2. Regret 3. Ending
310	1	sadness	ORIG	0		relief	ORIG	0		peace	ORIG	0				#NULL!				#NULL!				#NULL!				#NULL!				#NULL!				#NULL!		5.56	48	1	1	1	0	0		1.sadness 2.relief 3.peace
480	1	peace	ORIG	0		good-bye	REPLACE	3	farewell	sad	ORIG	0		inevitable	ORIG	0		sad	ORIG	0		unfair	ORIG	0		life	ORIG	0		heartbreaking	ORIG	0		blessing	ORIG	0		100	48	1	0	1	3	1	Death is sad, and very difficult at times, but knowing that person is at peace is comforting…..Death is very sad and hard to deal with at times but thinking about them being at peace is comforting.	1. Peace 2. Good-bye 3. Sad		1. Inevitable 2. Sad 3. Unfair
712	1	living	LEMMA	1	live	life 3 . guarantee	LEMMA	1	life		BLANK	5		fear	ORIG	0		taboo	ORIG	0		dark	ORIG	0		openness	ORIG	0		dignity	ORIG	0		wishes	LEMMA	1	wish	100	48	1	0	1	1	0	Once you accept dying you can start living	1. Living 2.life 3 . guarantee	People have a fear of what my lie ahead of them when faced with death, hence unable to speak openly about the only guarantee in life	1.fear 2.taboo 3.Dark	Death should be spoken about with openness, then the 'patient' can have their wishes met with the dignity that they deserve !
1182	1	sad	ORIG	0		unplanned	MISS	4		suffering	LEMMA	1	suffer	denial	ORIG	0		hope	ORIG	0		end	ORIG	0		peaceful	ORIG	0		celebrated	REPLACE	3	celebration	love	ORIG	0		100	48	1	1	1	2	0	As a nurse this is often how the death of a patient and family are feeling and so that reflect back to us.	1. Sad 2. Unplanned 3. Suffering	Family usually has some kind of hope that things will miraculously turn around.	1. Denial 2. Hope 3. End
1385	1	natural	ORIG	0		peaceful	ORIG	0		comfort	ORIG	0		fear	ORIG	0		pain	ORIG	0		loss	ORIG	0		final	ORIG	0		peaceful	ORIG	0		ready	ORIG	0		100	48	1	1	1	3	1		1. natural 2. peaceful 3. comfort		1. fear 2. pain 3. loss
1078	1			#NULL!				#NULL!				#NULL!		longing	REPLACE	3	yearn	needing	LEMMA	1	need	caring	LEMMA	1	care			#NULL!				#NULL!				#NULL!		25	48	0	1	1	2	0			people need caring, needing compassion and needing love	1. longing 2. needing 3. caring
1005	1	peaceful	ORIG	0		new	ORIG	0		journey	ORIG	0		scary	ORIG	0		end	ORIG	0		unknown	ORIG	0		beginning	ORIG	0		new	ORIG	0		journey	ORIG	0		100	48	1	0	1	3	1		1. Peaceful 2. New 3. Journey		1. Scary 2. End 3.Unknown
873	1	journey	ORIG	0		finite	ORIG	0		calm	ORIG	0		fearful	ORIG	0		sad	ORIG	0		accepting	LEMMA	1	accept			#NULL!				#NULL!				#NULL!		50	48	1	1	0	3	1		1. journey 2. finite 3. calm		1. fearful 2. sad 3. accepting
626	1	fearful	ORIG	0		respectful	ORIG	0		empathetic	REPLACE	3	empathize	fearful	ORIG	0		painful	ORIG	0		stressful	ORIG	0		it's a part of life	REPLACE	3	life	more settled	REPLACE	3	settle	better prepared	REPLACE	3	preparation	100	48	1	1	0	2	0		1. fearful 2.respectful 3.empathatic		1. fearful 2. painful 3. stressful
195	1	scared	ORIG	0		unprepared	ORIG	0		dignity	ORIG	0		fear	ORIG	0		stress	ORIG	0		unknown	ORIG	0				#NULL!				#NULL!				#NULL!		50	48	1	1	1	3	1		1.scared 2.unprepared 3.dignity		1. fear 2. stress 3. unknown
1329	1	rest in peace	LEMMA	1	rest	not wake up	MISS	4		gone to heaven	LEMMA	1	go	sadness	ORIG	0		at peace	REPLACE	3	peaceful	in god's hands	REPLACE	3	god			#NULL!				#NULL!				#NULL!		38.89	48	1	1	1	3	1	people who have died are in the 'right place' now	1. Rest In Peace 2. Not wake up 3. Gone to heaven	personal experience observing a close family member 'pass away' ...my thoughts on this is that death is not usually a topic of conversation...are we afraid?...will be jinxed ourselves in earlier death if we talk about it? 1. scary 2. pain 3. sadness	1. Sadness 2. At peace 3. In God's hands
378	1	relief for the person	LEMMA	1	relief	comfort for the family	LEMMA	1	comfort	time to reflect for everyone	LEMMA	1	time	outpouring of emotions	REPLACE	3	emotion	reflection	ORIG	0		support	ORIG	0		relief for the person	LEMMA	1	relief	comfort for friends and relatives	LEMMA	1	comfort	reflection of memories	LEMMA	1	reflection	100	48	0	1	1	0	0		1. Relief for the person 2. Comfort for the Family 3. Time to reflect for everyone		1.Outpouring of emotions 2.Reflection 3.Support
97	1	caring	LEMMA	1	care	blessings	LEMMA	1	blessing	love	ORIG	0		scared	ORIG	0		unknowing	REPLACE	3	unknown	alone	ORIG	0		calm	ORIG	0		informed	LEMMA	1	inform	accepting	LEMMA	1	accept	100	48	1	1	1	3	1		1. Caring 2. Blessings 3. Love		1.Scared 2.Unknowing 3.Alone	..
487	1	inevitable	ORIG	0		sad	ORIG	0		natural	ORIG	0		frightening	ORIG	0		sad	ORIG	0		distressing	ORIG	0				#NULL!				#NULL!				#NULL!		19.44	48	1	1	1	1	0		1. inevitable 2. sad 3. natural		1. Frightening 2. Sad 3. distressing
1491	1	dignity	ORIG	0		respect	ORIG	0		understanding	ORIG	0		fear	ORIG	0		selfish	ORIG	0		denial	ORIG	0		respect	ORIG	0		dignity	ORIG	0		empathy	ORIG	0		100	48	1	1	1	3	1		1. dignity 2. respect 3. understanding		1. fear 2. selfish 3. denial
1209	1	natural	ORIG	0		respect	ORIG	0		peaceful	ORIG	0		sad	ORIG	0		traumatic	ORIG	0		final	ORIG	0				#NULL!				#NULL!				#NULL!		27.78	48	1	1	1	2	0		1.natural 2.respect 3.peaceful		1. Sad 2. Traumatic 3. Final
1200	1	end	ORIG	0		calm	ORIG	0		peace	ORIG	0		end	ORIG	0		scared	ORIG	0		pain	ORIG	0				#NULL!				#NULL!				#NULL!		22.22	48	1	1	1	3	1		1.end 2.calm 3.peace		1.End 2.Scared 3.Pain
973	0	apprehensive	ORIG	0		comforting	ORIG	0		sad	ORIG	0		scared	ORIG	0		sad	ORIG	0		final	ORIG	0		grief	ORIG	0		comfort	ORIG	0		peace	ORIG	0		76	49	1	1	1	1	0
1486	0	grief	ORIG	0		relief	ORIG	0		memories	ORIG	0		fear	ORIG	0		avoidance	ORIG	0		acceptance	ORIG	0				#NULL!				#NULL!				#NULL!		8	49	1	1	1	3	1
1451	0	transition	ORIG	0		release	ORIG	0		freedom	ORIG	0		fear	ORIG	0		end	ORIG	0		closure	ORIG	0		transition	ORIG	0		release	ORIG	0		freedom	ORIG	0		82	49	1	1	0	2	0
107	0	release	ORIG	0		final	ORIG	0		freedom	ORIG	0		pain	ORIG	0		end	ORIG	0		suffering	LEMMA	1	suffer			#NULL!				#NULL!				#NULL!		10	49	1	1	0	2	0
496	0	sacred	ORIG	0		heart	ORIG	0		eternal	ORIG	0		fear	ORIG	0		final	ORIG	0		failure	ORIG	0			BLANK	5			BLANK	5			BLANK	5		76	49	1	1	0	3	1
22	0	peaceful	ORIG	0		finale	ORIG	0		freedom-from-pain	REPLACE	3	freedom	shock	ORIG	0		guilt	ORIG	0		anger	ORIG	0		passing-over	REPLACE	3	pass	release	ORIG	0		euthanasia	ORIG	0		58	49	1	1	1	2	0
277	0	inevitable	ORIG	0		peace	ORIG	0		sadness	ORIG	0		scared	ORIG	0		grieving	ORIG	0		unknown	ORIG	0				#NULL!				#NULL!				#NULL!		32	49	1	1	1	2	0
891	0	respect	ORIG	0		choice	ORIG	0		pain-free	REPLACE	3	painless	final	ORIG	0		frightening	ORIG	0		emotional	ORIG	0				#NULL!				#NULL!				#NULL!		16	49	1	1	1	3	1
817	0	final	ORIG	0		end	ORIG	0		sad	ORIG	0		sad	ORIG	0		tragic	ORIG	0		end	ORIG	0				#NULL!				#NULL!				#NULL!		36	49	1	1	1	1	0
393	0	journey	ORIG	0		journey	ORIG	0		unknown	ORIG	0		sadness	ORIG	0		loss	ORIG	0		resignation	ORIG	0				#NULL!				#NULL!				#NULL!		8	49	1	1	0	3	1
1328	0	peaceful	ORIG	0		relief	ORIG	0		sadness	ORIG	0		fear	ORIG	0		unknown	ORIG	0		grief	ORIG	0				#NULL!				#NULL!				#NULL!		54	49	1	1	1	3	1
1445	0	unknown	ORIG	0		sadness	ORIG	0		peace	ORIG	0		scary	ORIG	0		avoidance	ORIG	0		distressing	ORIG	0				#NULL!				#NULL!				#NULL!		44	49	1	1	1	2	0
404	0	inevitable	ORIG	0		confronting	LEMMA	1	confront	lonely	ORIG	0		frightening	ORIG	0		unwanted	ORIG	0		sad	ORIG	0				#NULL!				#NULL!				#NULL!		20	49	1	1	0	3	1
201	0	scary	ORIG	0		no-more-suffering	MISS	4		peace	ORIG	0		scary	ORIG	0		no-more-suffering	MISS	4		peace	ORIG	0				#NULL!				#NULL!				#NULL!		22	49	1	1	0	0	0
358	0	cycle	ORIG	0		end	ORIG	0		love	ORIG	0		fear	ORIG	0		denial	ORIG	0		misunderstood	LEMMA	1	misunderstand	choice	ORIG	0		love	ORIG	0		freedom	ORIG	0		72	49	1	1	0	3	1
993	0	final	ORIG	0		euphoria	ORIG	0		relief	ORIG	0		mourning	ORIG	0		devastation	ORIG	0		grief	ORIG	0				#NULL!				#NULL!				#NULL!		6	49	1	1	1	3	1
1109	0	inevitable	ORIG	0		familiar	ORIG	0		comfortably-uncomfortable	MISS	4		inevitable	ORIG	0		unknown	ORIG	0		scary	ORIG	0				#NULL!				#NULL!				#NULL!		24	49	1	1	1	3	1
1022	0	reality	ORIG	0		dignity	ORIG	0		personalized	STEM	2	person	inevitable	ORIG	0		reality	ORIG	0		scary	ORIG	0				#NULL!				#NULL!				#NULL!		24	49	1	1	1	1	0
463	0	sadness	ORIG	0		fear	ORIG	0		peace	ORIG	0		vulnerable	ORIG	0		distressing	ORIG	0		mortality	ORIG	0		respect	ORIG	0		power	ORIG	0		peace	ORIG	0		98	49	1	1	1	0	0
425	0	loss	ORIG	0		grief	ORIG	0		sadness	ORIG	0		loss	ORIG	0		grief	ORIG	0		sadness	ORIG	0				#NULL!				#NULL!				#NULL!		26	49	0	1	1	3	1
1074	1	normal	ORIG	0		confronting	LEMMA	1	confront	heartbreaking	ORIG	0		fear	ORIG	0		loss	ORIG	0		emptiness	ORIG	0				#NULL!				#NULL!				#NULL!		77.78	49	1	1	1	2	0	Death is a normal part of life, but confronts us with its lack of predictability and breaks our hearts when it takes our loved ones away from us.	1. Normal 2. Confronting 3. Heartbreaking	I think many people fear death, the loss of a loved one leaves a hole, a space and an empty feeling that separates us from everyone else going about their normal lives.	1. Fear 2. Loss 3. Emptiness
635	1	scared	ORIG	0		worried	ORIG	0		frightened	ORIG	0		inevitable	ORIG	0		loss	ORIG	0		peace	ORIG	0		peace	ORIG	0		inevitable	ORIG	0		empowering	REPLACE	3	power	100	49	1	1	0	1	0	These were my thoughts at the time my mother died	1. Scared 2.Worried 3.Frightened	I love the 'peace'	1. inevitable 2. loss 3. peace
451	1	relaxed	ORIG	0		open	ORIG	0		frank	MISS	4		unsure	ORIG	0		overwhelmed	ORIG	0		confronted	LEMMA	1	confront			#NULL!				#NULL!				#NULL!		63.89	49	1	1	0	3	1		1.Relaxed 2.Open 3.Frank		1. Unsure 2. Overwhelmed 3. Confronted
351	1	sad	ORIG	0		privileged	ORIG	0		change	ORIG	0		scared	ORIG	0		sad	ORIG	0		relief	ORIG	0				#NULL!				#NULL!				#NULL!		66.67	49	1	1	1	3	1		1.sad 2.privileged 3.change		1. scared 2. sad 3. relief
100	1	sad	ORIG	0		emotional	ORIG	0		loneliness	ORIG	0		lonely	ORIG	0		emotional	ORIG	0		memories	ORIG	0				#NULL!				#NULL!				#NULL!		25	49	1	1	1	2	0	1. Stoic 2. Crying 3. Memories	1. Sad 2. Emotional 3. Loneliness	Everyone reacts differently to death and dying. Some are scared/ fearful , some are peaceful and calm, some hysterical and emotional it is a personal thing	1.Lonely 2.Emotional 3.Memories
1219	1	final	ORIG	0		goodbye	REPLACE	3	farewell	sad	ORIG	0		end	ORIG	0		final	ORIG	0		goodbye	REPLACE	3	farewell			#NULL!				#NULL!				#NULL!		69.44	49	1	1	1	3	1	just recognising how final it all is!!	1. final 2. goodbye 3. sad	didn't really know what to say!! haven't really put this into words before, especially single words, i can think of a few statements, or sentances, but not single words	1. end 2. final 3. goodbye
125	1	discussion	ORIG	0		life	ORIG	0		loss	ORIG	0		sorrow	ORIG	0		loss	ORIG	0		alone	ORIG	0		normality	STEM	2	normal	peace	ORIG	0		end	ORIG	0		100	49	1	1	1	3	1		1.discussion 2.life 3.loss		1. sorrow 2. loss 3. alone
173	1	unafraid	ORIG	0		natural	ORIG	0		inevitable	ORIG	0		anxious	ORIG	0		afraid	ORIG	0		taboo	ORIG	0		inevitable	ORIG	0		accepting	LEMMA	1	accept	peaceful	ORIG	0		100	49	1	1	1	2	0		1. Unafraid 2. Natural 3. Inevitable		1. Anxious 2. Afraid 3. Taboo
1072	1	natural	ORIG	0		transition	ORIG	0		sterile	ORIG	0		scary	ORIG	0		optional	ORIG	0		an uncomfortable topic of conversation	REPLACE	3	uncomfortable			#NULL!				#NULL!				#NULL!		11.11	49	1	0	1	3	1	Natural, that's obvious. Death is a transition for all. The dying process and our treatment of the dead has become sterile/clinical.	1. Natural 2. Transition 3. Sterile		1. Scary 2. Optional 3. An uncomfortable topic of conversation
535	1	sad	ORIG	0		heartbreaking	ORIG	0		strength	ORIG	0		sad	ORIG	0		heartache	ORIG	0		distant	ORIG	0		acceptable	ORIG	0		final	ORIG	0		difficult	ORIG	0		100	49	1	1	0	1	0		1.Sad 2.Heartbreaking 3.Strength		1. Sad 2. Heartache 3. Distant
608	1	inevitable	ORIG	0		spiritual	ORIG	0		mysterious	ORIG	0		scary	ORIG	0		sad	ORIG	0		loss	ORIG	0		inevitable	ORIG	0		completion	ORIG	0		celebration	ORIG	0		100	49	1	1	0	3	1	Dying is not simply an end. It is a spiritual experience, as well as a social, biological and emotional one. We don't really know what it is like.	1.inevitable 2.spiritual 3.mysterious	I think that society, generally, is afraid to talk about death as it is too morbid (which is hilarious as of course it is morbid, it is about death!).	1. scary 2. sad 3. loss	We must all die and this knowledge could help us live more vital lives, aligned with our values. What begins, must end. If there is a beginning, there must be an end. Death is not just about loss and change, it is about celebrating the whole of life.
560	1	inevitable	ORIG	0		sad	ORIG	0		unknown	ORIG	0		sad	ORIG	0		scary	ORIG	0		release	ORIG	0		inevitable	ORIG	0		natural	ORIG	0		personal	ORIG	0		100	49	1	1	1	3	1	Different for everybody depending on the individual circumstances.	1. Inevitable 2. Sad 3. Unknown	Hard for those who have not had to deal with death and/or dying.	1. Sad 2. Scary 3. Release	Thought provoking.
364	1	reflective	ORIG	0		final	ORIG	0		celebratory	REPLACE	3	celebration	fearful	ORIG	0		unspoken	ORIG	0		suffering	LEMMA	1	suffer	comfortable	ORIG	0		peaceful	ORIG	0		accepting	LEMMA	1	accept	100	49	1	1	1	3	1	I see dying and death as i deep, reflective time. A time to be surrounded by family and friends, drenched with living. Memories and life stories.I see death as final. A celebration of a life once lived.	1.Reflective 2.final 3.celebratory	Our community generally speaking has fear around death and dying.It is still a taboo topic. Many speak of past experiences of witnessing suffering. Fear of suffering. Most people are not scared of death itself, rather they are fearful of how they will die.	1. fearful 2. unspoken 3. suffering
1403	1	painfree	REPLACE	3	painless	comfort	ORIG	0		peace	ORIG	0		fear	ORIG	0		pain	ORIG	0		guilt	ORIG	0		peace	ORIG	0		comfort	ORIG	0		painfree	REPLACE	3	painless	100	49	1	1	1	2	0		1.Painfree 2.Comfort 3.Peace		1. Fear 2. Pain 3. Guilt
1132	1	joy	ORIG	0		peace	ORIG	0		fascinated	LEMMA	1	fascinate	uncomfortable	ORIG	0		nervous	ORIG	0		peace	ORIG	0		peaceful	ORIG	0		graceful	ORIG	0		loving	STEM	2	love	100	49	1	0	0	1	0	I am fascinated with death and dying, and I feel very joyful that I am able to be so closely involved in a person's life, and at the bedside.	1. Joy 2.Peace 3.Fascinated	I have experienced many people being nervous talking about death and the thought of dying making them uncomfortable.	1. uncomfortable 2. nervous 3. Peace
292	1	inevitable	ORIG	0		release	ORIG	0		mixed	STEM	2	mix	unavoidable	ORIG	0		unpleasant	ORIG	0		awkward	ORIG	0		comfortable	ORIG	0		compassionate	ORIG	0		accepting	LEMMA	1	accept	88.89	49	1	1	1	3	1		1. Inevitable 2. Release 3. Mixed		1. Unavoidable 2. Unpleasant 3. Awkward
541	1	inevitable	ORIG	0		pain	ORIG	0		loss	ORIG	0		scary	ORIG	0		unknown	ORIG	0		fear	ORIG	0				#NULL!				#NULL!				#NULL!		66.67	49	1	1	1	2	0	You know its just a part of life but you want to see loved ones and the lovely residents you care for die pain free.Unfortunately this is not always the case.There is always that knowing that one day you will lose someone you care for…...You know it inevitable.You want those you love and care for to die as pain free as possible.Unfortunately this is not always the case.At some point you know you …	1.inevitable 2.pain 3.loss	Have experienced the death of those i care for in my workplace.Have seen them in pain,scared and alone.I believe for many the unknown is a fearful thing in society	1. scary 2. unknown 3. fear
1485	1	inevitable	ORIG	0		prepared	REPLACE	3	prepare	accepting	LEMMA	1	accept	scary	ORIG	0		painful	ORIG	0		suffering	LEMMA	1	suffer	inevitable	ORIG	0		peaceful	ORIG	0		loving	STEM	2	love	100	49	1	1	1	3	1		1.Inevitable 2.Prepared 3.Accepting		1. Scary 2. Painful 3. Suffering
153	1	final	ORIG	0		universal	ORIG	0		loss	ORIG	0		frightening	ORIG	0		failure	ORIG	0		sad	ORIG	0		inevitable	ORIG	0		opportunity	ORIG	0		loss	ORIG	0		100	49	1	1	1	3	1		1. Final 2. Universal 3. Loss		1. Frightening 2. Failure 3. Sad
757	1	accepting	LEMMA	1	accept	peace	ORIG	0		ending	ORIG	0		scared	ORIG	0		unsure	ORIG	0		denial	ORIG	0				#NULL!				#NULL!				#NULL!		38.89	49	1	1	1	1	0	I accept that death happens, and when acceptance has happened, you find peace with yourself until your live comes to an end.	1. Accepting 2. Peace 3. Ending	People are scared about dying, unsure of what will happen and in denial that death will happen to them.	1.Scared 2.Unsure 3.Denial
1218	1	peacefulness	REPLACE	3	peaceful	homebound	REPLACE	3	homeward	freedom	ORIG	0		ending	ORIG	0		sick	ORIG	0		tired	ORIG	0		peacefulness	REPLACE	3	peaceful	home	ORIG	0		conclusion	ORIG	0		100	49	1	0	1	3	1	I think of dying as going home to a peaceful place to be free of all your burdens, To another life thats is carefree, full of joy and promise and without worries.	1. Peacefulness 2. Homebound 3. Freedom	People see death in different ways, some has a passive wish to die saying they have had enough of pain and suffering but others will say that they've already done everything they're meant to be doing in their lifetime and are ready and happy to go.	1. Ending 2. Sick 3. Tired
809	0	relief	ORIG	0		sadness	ORIG	0		adjustment	ORIG	0		devastating	ORIG	0		unexpected	ORIG	0		grief	ORIG	0				#NULL!				#NULL!				#NULL!		6	50	1	1	1	3	1
553	0	sad	ORIG	0		painful	ORIG	0		natural	ORIG	0		fearful	ORIG	0		sad	ORIG	0		painful	ORIG	0				#NULL!				#NULL!				#NULL!		68	50	1	1	1	3	1
554	0	peace	ORIG	0		sadness	ORIG	0		loss	ORIG	0		grief	ORIG	0		sadness	ORIG	0		peace	ORIG	0				#NULL!				#NULL!				#NULL!		10	50	1	1	0	1	0
630	0	release	ORIG	0		peace	ORIG	0		journey	ORIG	0		resistance	ORIG	0		unknown	ORIG	0		fear	ORIG	0				#NULL!				#NULL!				#NULL!		28	50	1	1	1	2	0
326	0	floating	LEMMA	1	float	peace	ORIG	0		love	ORIG	0		terrifying	ORIG	0		pain	ORIG	0		blackness	ORIG	0				#NULL!				#NULL!				#NULL!		22	50	1	1	1	3	1
1252	0		BLANK	5			BLANK	5			BLANK	5			BLANK	5			BLANK	5			BLANK	5		communication	ORIG	0		choice	ORIG	0		readiness	ORIG	0		80	50	1	1	1	3	1
88	0	peace	ORIG	0		pain-free	REPLACE	3	painless	comfortable	ORIG	0		anxious	ORIG	0		denial	ORIG	0		frightened	ORIG	0				#NULL!				#NULL!				#NULL!		12	50	1	1	1	2	0
1366	0	inevitable	ORIG	0		sad	ORIG	0		closure	ORIG	0		denial	ORIG	0		anger	ORIG	0		sadness	ORIG	0				#NULL!				#NULL!				#NULL!		16	50	1	1	0	1	0
639	0	final	ORIG	0		sleep	ORIG	0		forever	REPLACE	3	forevermore	scared	ORIG	0		unknown	ORIG	0		ready	ORIG	0				#NULL!				#NULL!				#NULL!		16	50	1	1	1	1	0
446	0	stillness	ORIG	0		transformation	ORIG	0		letting-go	REPLACE	3	let	fear	ORIG	0		sorrow	ORIG	0		uncertainty	ORIG	0				#NULL!				#NULL!				#NULL!		10	50	1	0	1	3	1
983	0	inevitable	ORIG	0		accepting	LEMMA	1	accept	open	ORIG	0		frightening	ORIG	0		denial	ORIG	0		inevitable	ORIG	0				#NULL!				#NULL!				#NULL!		10	50	1	1	0	1	0
884	0	peace	ORIG	0		end	ORIG	0		inevitable	ORIG	0		scary	ORIG	0		fearful	ORIG	0		avoid	ORIG	0		peace	ORIG	0		spiritual	ORIG	0		inevitable	ORIG	0		92	50	1	1	1	3	1
473	0	private	ORIG	0		regulated	LEMMA	1	regulate	inevitable	ORIG	0		political	ORIG	0		glorified	ORIG	0		taboo	ORIG	0				#NULL!				#NULL!				#NULL!		32	50	1	1	1	2	0
697	0	sadness	ORIG	0		heartache	ORIG	0		missing	LEMMA	1	miss	sadness	ORIG	0		heartache	ORIG	0		missing	LEMMA	1	miss			#NULL!				#NULL!				#NULL!		10	50	1	1	1	0	0
222	0	sad	ORIG	0		frightened	ORIG	0		helpless	ORIG	0		sad	ORIG	0		frightened	ORIG	0		helpless	ORIG	0				#NULL!				#NULL!				#NULL!		18	50	1	1	1	3	1
1156	0	natural	ORIG	0		palliative	MISS	4		sharing	LEMMA	1	share	gloomy	ORIG	0		scary	ORIG	0		depressing	ORIG	0				#NULL!				#NULL!				#NULL!		10	50	1	1	1	3	1
611	0	poignant	ORIG	0		sad	ORIG	0		final	ORIG	0		sad	ORIG	0		scary	ORIG	0		final	ORIG	0				#NULL!				#NULL!				#NULL!		8	50	1	1	1	3	1
265	0	fear	ORIG	0		surprise	ORIG	0		inevitable	ORIG	0		scared	ORIG	0		loss	ORIG	0		inevitable	ORIG	0				#NULL!				#NULL!				#NULL!		26	50	1	1	1	2	0
1096	1	relief	ORIG	0		sorrow	ORIG	0		memories	ORIG	0		loss	ORIG	0		grief	ORIG	0		closure	ORIG	0				#NULL!				#NULL!				#NULL!		77.78	50	1	1	0	1	0	Relief - end of pain and suffering Sorrow- sadness Memories - a way to reconnect with someone who has died	1.relief 2.sorrow 3.memories	Others may feel loss or grief and hopefully at some point closure of this grief	1. Loss 2. Grief 3. Closure
974	1	nervous	ORIG	0		sad	ORIG	0		content	ORIG	0		misinformed	REPLACE	3	misguided	scared	ORIG	0		denial	ORIG	0		calm	ORIG	0		reassured	LEMMA	1	reassure	not scared	REPLACE	3	unafraid	100	50	1	1	1	3	1	scared misunderstood terrified	1. nervous 2. sad 3. content		1.misinformed 2.scared 3.denial
1016	1	brave	ORIG	0		peacefulness	REPLACE	3	peaceful	freedom	ORIG	0		taboo	ORIG	0		negative	ORIG	0		sadness	ORIG	0				#NULL!				#NULL!				#NULL!		19.44	50	1	1	1	3	1		1.Brave 2.Peacefulness 3.Freedom		1. Taboo 2. Negative 3. Sadness
23	1	natural	ORIG	0		comfortable	ORIG	0		final	ORIG	0		scary	ORIG	0		painful	ORIG	0		loss	ORIG	0				#NULL!				#NULL!				#NULL!		44.44	50	1	1	1	3	1	I believe death is a natural process and the final stage of our life. I am also comfortable with talking about death amongst others and with those who are facing this time in their life, and with their families.	1. Natural 2. Comfortable 3. Final	I feel many people fear death and are afraid to talk about it, they also believe that it is a painful experience. Family members can often focus on the loss that they will face rather than on the wishes of the person facing death.	1. Scary 2. Painful 3. Loss
858	1	release	ORIG	0		peace	ORIG	0		journey	ORIG	0		fear	ORIG	0		guilt	ORIG	0		sorrow	ORIG	0		journey	ORIG	0		peaceful	ORIG	0		choice	ORIG	0		100	50	1	1	1	3	1	To me I see death as a release of pain, fear guilt or whatever a person is hanging onto or if they have unresolved issues from the past. Death should be peaceful it should release a person from pain, guilt and fear and love be should be the only emotion available to them at their time of dying. Death is the end of a journey, the journey of life, with all its bad and good that one has experienced …	1.Release 2.Peace 3.Journey	Dying should be met with the feeling of the privilege to have lived a good and happy life. It should be as peaceful as possible with the knowledge that life has been good and that I have been lucky to have experienced and been shown love. It should provide a release of guilt, fear and pain. I feel people fear death because it is an unknown identity, no one really knows what happens. Religion and …	1. Fear 2. Guilt 3. Sorrow	I still see death as part of our life's journey, one that can be peaceful and a time where I have a choice in how I want to go and be remembered.
1452	1	normal	ORIG	0		life	ORIG	0		acceptance	ORIG	0		enjoy life	LEMMA	1	enjoy	grieving	ORIG	0		closure	ORIG	0				#NULL!				#NULL!				#NULL!		25	50	1	1	1	3	1	Death is part of life and is good to find a way to accept. death is part of life, we have to prepare.	1.normal 2.life 3.aceptance	Enjoy life, grieving is part of the process and is good to have closure	1. Enjoy life 2. Grieving 3. Closure
923	1	nervous	ORIG	0		sad	ORIG	0		frightening	ORIG	0		peace	ORIG	0		relief	ORIG	0		loss	ORIG	0				#NULL!				#NULL!				#NULL!		33.33	50	1	1	1	3	1		1. Nervous 2. Sad 3. Frightening		1. Peace 2. Relief 3. Loss
448	1	journey	ORIG	0		unknown	ORIG	0		inevitable	ORIG	0		scary	ORIG	0		unmentionable	MISS	4		sad	ORIG	0		journey	ORIG	0		exciting	ORIG	0		unknown	ORIG	0		100	50	1	1	1	3	1		1. journey 2. unknown 3. inevitable		1. scary 2. unmentionable 3. sad
921	1	inevitable	ORIG	0		transition	ORIG	0		life	ORIG	0		diversity	ORIG	0		individual	ORIG	0		communities	LEMMA	1	community			#NULL!				#NULL!				#NULL!		44.44	50	1	1	1	3	1		1. Inevitable 2. Transition 3. Life	Varies for each person, changes as someone ages, influenced by cultural, generational, social influences.	1. Diversity 2. Individual 3. Communities
1441	1	loss	ORIG	0		neutral	ORIG	0		part of life.	LEMMA	1	part	loss	ORIG	0		rest	ORIG	0		freedom	ORIG	0		at peace	REPLACE	3	peaceful	prepared	REPLACE	3	prepare	options	LEMMA	1	option	100	50	1	0	0	0	0		1. Loss 2. Neutral 3. Part of Life.		1. Loss 2. Rest 3. Freedom
441	1	empathy	ORIG	0		love	ORIG	0		dignity	ORIG	0		fear	ORIG	0		unknown	ORIG	0		taboo	ORIG	0				#NULL!				#NULL!				#NULL!		69.44	50	1	0	1	3	1	There are No second chances so i aim to get it right from the start.	1.empathy 2.love 3.dignity	Death is the unknown. Fear sadness family.	1. Fear 2. Unknown 3. Taboo
449	1	sacred	ORIG	0		solemn	ORIG	0		necessary	ORIG	0		confronting	LEMMA	1	confront	sad	ORIG	0		inevitable	ORIG	0		solemn	ORIG	0		necessary	ORIG	0		spiritual	ORIG	0		100	50	1	1	0	3	1		1.sacred 2.solemn 3.necessary		1. Confronting 2. Sad 3. Inevitable
515	1	anxious	ORIG	0		sad	ORIG	0		compassionate	ORIG	0		fear	ORIG	0		anxious	ORIG	0		unprepared	ORIG	0				#NULL!				#NULL!				#NULL!		19.44	50	1	0	1	3	1		1.anxious 2.sad 3.compassionate		1. Fear 2. Anxious 3. Unprepared
1394	1	release	ORIG	0		not the end	MISS	4		closure	ORIG	0		relief	ORIG	0		scared	ORIG	0		unknown	ORIG	0				#NULL!				#NULL!				#NULL!		13.89	50	1	1	1	3	1		1. Release 2. Not the end 3. Closure		1. Relief 2. Scared 3. Unknown
1122	1	peace	ORIG	0		rest	ORIG	0		love	ORIG	0		fear	ORIG	0		loneliness	ORIG	0		darkness	ORIG	0		peaceful	ORIG	0		comfortable	ORIG	0		family	ORIG	0		100	50	1	1	1	3	1		1. Peace 2. Rest 3. Love		1. Fear 2. Loneliness 3. Darkness
166	1	natural	ORIG	0		peaceful	ORIG	0		fearless	ORIG	0		fear	ORIG	0		taboo	ORIG	0		incomprehensible	ORIG	0		natural	ORIG	0		quiet	ORIG	0		fearless	ORIG	0		100	50	1	0	1	3	1	I'm not afraid of death is part of life.	1.Natural 2.Peaceful 3.Fearless	Contemporary society does not like to talk about death. Many people do not even like to think about this topic.	1.Fear 2.Taboo 3.Incomprehensible	Death is part of life!
158	1	inevitable	ORIG	0		natural	ORIG	0		sad	ORIG	0		unfair	ORIG	0		why	MISS	4		angry	ORIG	0		aware	ORIG	0		life event	LEMMA	1	life	inevitable	ORIG	0		100	50	1	1	1	3	1		1.inevitable 2.natural 3.sad		1. Unfair 2. Why 3. Angry
1346	1	place	ORIG	0		family	ORIG	0		after	MISS	4		scary	ORIG	0		difficult	ORIG	0		emotional	ORIG	0		life	ORIG	0		prepare	ORIG	0		share	ORIG	0		100	50	1	1	1	3	1	Where will I be when I am dying? How can I prepare my family? What comes after?	1. Place 2.Family 3.After		1. Scary 2. Difficult 3. Emotional
989	1	definitive	ORIG	0		grief	ORIG	0		celebration	ORIG	0		loss	ORIG	0		fear	ORIG	0		love	ORIG	0		celebration	ORIG	0		love	ORIG	0		contentment	ORIG	0		100	50	1	1	1	3	1		1. Definitive 2. Grief 3. Celebration		1. Loss 2. Fear 3. Love
610	1	losing someone	LEMMA	1	lose	gone forever	LEMMA	1	go	painful	ORIG	0		passed	LEMMA	1	pass	gone	LEMMA	1	go	remember	ORIG	0				#NULL!				#NULL!				#NULL!		16.67	50	1	1	1	3	1		1. Losing someone 2.gone forever 3.painful		1. passed 2. Gone 3. Remember
546	1			#NULL!				#NULL!				#NULL!		frightening	ORIG	0		taboo	ORIG	0		mysterious	ORIG	0				#NULL!				#NULL!				#NULL!		19.44	50	1	1	1	1	0				1. frightening 2. taboo 3. mysterious
264	1	scared	ORIG	0		sad	ORIG	0		anxious	ORIG	0		fearful	ORIG	0		distraught	ORIG	0		at peace	REPLACE	3	peaceful			#NULL!				#NULL!				#NULL!		22.22	50	1	1	1	3	1		1. Scared 2. Sad 3. Anxious		1.Fearful 2.Distraught 3.At peace
839	1	natural	ORIG	0		family	ORIG	0		life	ORIG	0		scary	ORIG	0		final	ORIG	0		taboo	ORIG	0				#NULL!				#NULL!				#NULL!		13.89	50	1	1	1	2	0		1. Natural 2. Family 3. Life		1. Scary 2. Final 3. Taboo
470	1	normal	ORIG	0		natural	ORIG	0		expected	LEMMA	1	expect	scared	ORIG	0		alone	ORIG	0		difficult	ORIG	0				#NULL!				#NULL!				#NULL!		61.11	50	1	1	0	3	1		1.normal 2.natural 3.expected		1. Scared 2. Alone 3. Difficult
932	1			#NULL!				#NULL!				#NULL!				#NULL!				#NULL!				#NULL!		final	ORIG	0		oneway	MISS	4		terminal	ORIG	0		69.44	50	1	1	1	3	1
885	1	sad	ORIG	0		afraid	ORIG	0		alone	ORIG	0		sad	ORIG	0		afraid	ORIG	0		loss	ORIG	0		sad	ORIG	0		alone	ORIG	0		empty	ORIG	0		100	50	1	1	1	1	0		1.Sad 2.Afraid 3.Alone		1. Sad 2. Afraid 3. Loss
320	1	peaceful	ORIG	0		privileged	ORIG	0		sad	ORIG	0		afraid	ORIG	0		sad	ORIG	0		unsure	ORIG	0		calm	ORIG	0		peaceful	ORIG	0		planned	LEMMA	1	plan	100	50	1	1	1	3	1	i feel that life is a privilege and to support someone to have a good death is amazing	1. Peaceful 2. Privileged 3. Sad		1. Afraid 2. Sad 3. Unsure	I don't feel anxious about the prospect of death. I feel grateful for each day I have with the people dear to me
229	1	gentle	ORIG	0		inevitable	ORIG	0		fabulous	ORIG	0		silence	ORIG	0		grief	ORIG	0		end	ORIG	0				#NULL!				#NULL!				#NULL!		77.78	50	1	1	1	3	1	For me, it is always about stories & the personal narrative. I am not afraid of the 'difficult' conversations because in my experience, when aired, they rapidly become less difficult & more a part of us. I also like the idea of being able to celebrate your own life before you go away.	1. Gentle 2. Inevitable 3. Fabulous		1. Silence 2. Grief 3. End
632	1	peace	ORIG	0		calm	ORIG	0		end	ORIG	0		gone	LEMMA	1	go	scared	ORIG	0		old	ORIG	0				#NULL!				#NULL!				#NULL!		5.56	50	1	0	1	3	1		1.peace 2.calm 3.end		1.gone 2. Scared 3. Old
185	0	release	ORIG	0		uncertainty	ORIG	0		deadline	ORIG	0		denial	ORIG	0		fear	ORIG	0		uncertainty	ORIG	0				#NULL!				#NULL!				#NULL!		22	51	1	1	0	3	1
587	0	home	ORIG	0		peace	ORIG	0		love	ORIG	0		denial	ORIG	0		mortal	ORIG	0		fear	ORIG	0				#NULL!				#NULL!				#NULL!		8	51	1	1	0	1	0
1342	0	inevitable	ORIG	0		natural	ORIG	0		intimidating	ORIG	0		taboo	ORIG	0		unspeakable	ORIG	0		frightening	ORIG	0				#NULL!				#NULL!				#NULL!		44	51	1	1	0	3	1
693	0	natural	ORIG	0		next	MISS	4		peace	ORIG	0		fear	ORIG	0		uncertain	ORIG	0		confusion	ORIG	0				#NULL!				#NULL!				#NULL!		10	51	1	1	1	3	1
930	0			#NULL!				#NULL!				#NULL!				#NULL!				#NULL!				#NULL!		help	ORIG	0		sadness	ORIG	0		illness	ORIG	0		98	51	1	1	1	2	0
1166	0	peace	ORIG	0		relief	ORIG	0		emotional	ORIG	0		peace	ORIG	0		relief	ORIG	0		emotional	ORIG	0		comfortable	ORIG	0		at-ease	REPLACE	3	ease	open-minded	REPLACE	3	openness	80	51	1	1	1	0	0
1062	0	peaceful	ORIG	0		memory	ORIG	0		preparation	ORIG	0		morbid	ORIG	0		avoid	ORIG	0		traumatic	ORIG	0				#NULL!				#NULL!				#NULL!		28	51	1	1	1	3	1
405	0	closer	REPLACE	3	closeness	sad	ORIG	0		fearful	ORIG	0		ignore	ORIG	0		distress	ORIG	0		fear	ORIG	0		journey	ORIG	0		goodbye	REPLACE	3	farewell	emotional	ORIG	0		68	51	1	1	1	3	1
1396	0	calm	ORIG	0		curious	ORIG	0		thankful	ORIG	0		anxious	ORIG	0		defensive	ORIG	0		embarrassed	ORIG	0				#NULL!				#NULL!				#NULL!		30	51	1	1	0	0	0
1471	0	inevitable	ORIG	0		final	ORIG	0		end	ORIG	0		uncertain	ORIG	0		frightening	ORIG	0		black	ORIG	0				#NULL!				#NULL!				#NULL!		16	51	1	1	1	3	1
1048	0	natural	ORIG	0		inevitable	ORIG	0		loss	ORIG	0		taboo	ORIG	0		scary	ORIG	0		painful	ORIG	0				#NULL!				#NULL!				#NULL!		30	51	1	1	1	3	1
11	0	real	ORIG	0		attentive	ORIG	0		vulnerable	ORIG	0		sad	ORIG	0		scary	ORIG	0		failure	ORIG	0		real	ORIG	0		inevitable	ORIG	0		hopeful	ORIG	0		74	51	1	1	1	3	1
1013	0	return-to-spirit	REPLACE	3	return	return	ORIG	0		spirit	ORIG	0		scared	ORIG	0		pain	ORIG	0		loss	ORIG	0		sacred	ORIG	0		transition	ORIG	0		doorway	ORIG	0		74	51	1	0	0	3	1
1258	0	end-of-journey	REPLACE	3	end	end-of-journey	REPLACE	3	end	end-of-journey	REPLACE	3	end	pain	ORIG	0		suffering	LEMMA	1	suffer	anguish	ORIG	0				#NULL!				#NULL!				#NULL!		60	51	1	1	1	3	1
1244	0	fear	ORIG	0		loss	ORIG	0		pain	ORIG	0		fear	ORIG	0		loss	ORIG	0		pain	ORIG	0				#NULL!				#NULL!				#NULL!		28	51	1	1	1	3	1
1358	0	open	ORIG	0		accepting	LEMMA	1	accept	intrigued	LEMMA	1	intrigue	terrifying	ORIG	0		oblivious	ORIG	0		dread	ORIG	0		interesting	ORIG	0		inevitable	ORIG	0		acceptable	ORIG	0		90	51	1	1	0	3	1
963	0	despair	ORIG	0		emptiness	ORIG	0		guilt	ORIG	0		shock	ORIG	0		disbelief	ORIG	0		sadness	ORIG	0				#NULL!				#NULL!				#NULL!		6	51	1	1	1	3	1
433	0	inevitable	ORIG	0		mysterious	ORIG	0		uncontrollable	ORIG	0		scary	ORIG	0		uncontrollable	ORIG	0		unavoidable	ORIG	0		understanding	ORIG	0		process	ORIG	0		scary	ORIG	0		78	51	1	0	0	3	1
1054	1	inevitable	ORIG	0		natural	ORIG	0		unafraid	ORIG	0		confusing	ORIG	0		confronting	LEMMA	1	confront	unprepared	ORIG	0		inevitable	ORIG	0		real	ORIG	0		acceptance	ORIG	0		100	51	1	0	1	2	0		1. Inevitable 2. Natural 3. Unafraid		1. Confusing 2. Confronting 3. Unprepared
1224	1	peaceful, quality care, painfree	LEMMA	1	peaceful	don't talk about it, unspoken, no care	LEMMA	1	do	holistic	ORIG	0		rushed	LEMMA	1	rush	no care	MISS	4		no feeling	REPLACE	3	unfeeling			#NULL!				#NULL!				#NULL!		22.22	51	1	1	1	1	0	end of life is a very special care and full of dignity care and trust	1.peaceful, quality care, painfree 2.dont talk about it, unspoken, nocare 3. holistic		1. rushed 2. no care 3. no feeling
753	1	peaceful	ORIG	0		pain free	LEMMA	1	pain	unknown	ORIG	0				#NULL!				#NULL!				#NULL!				#NULL!				#NULL!				#NULL!		22.22	51	1	1	1	2	0		1.peaceful 2.pain free 3.unknown
1478	1	succumbed	REPLACE	3	surrender	peace	ORIG	0		loss	ORIG	0		passed	LEMMA	1	pass	died	LEMMA	1	die	gone	LEMMA	1	go	succumbed	REPLACE	3	surrender	peaceful	ORIG	0		died	LEMMA	1	die	100	51	1	1	1	2	0	When my baby was stillborn the doctor said your baby has succumbed and l thought it was a beautiful way to say it. Also sometimes death brings peace because the person that has died is now at peace. But there is a great sense of loss for the people left behind.	1.succumbed 2. Peace 3. Loss	I think people in general feel uncomfortable with the word dead or even died. They would rather say passed away as it seems gentler somehow.	1. Passed 2. Died 3. Gone	I will always think succumbed is a more gentler way of saying someone has died. As l said the doctor told me that when my baby was stillborn. I felt it was the best way to describe it. Peaceful is a way that l would like to go but maybe won't. Died comes from being real about what has happened probably from seeing animals die on the farm when l was young.
1006	1	gone	LEMMA	1	go	loved	ORIG	0		missed	LEMMA	1	miss	sad	ORIG	0		painful	ORIG	0		confronting	LEMMA	1	confront			#NULL!				#NULL!				#NULL!		27.78	51	1	1	1	3	1	I want the words to convey a strong sense of loss but also of love.	1. Gone 2. Loved 3. Missed	I think most people find it hard to talk about so I think these words sum up the feelings best and convey a more painful experience.	1. Sad 2. painful 3. confronting
2	1	fear	ORIG	0		end	ORIG	0		freedom	ORIG	0		cold	ORIG	0		stop	ORIG	0		over	REPLACE	3	finish			#NULL!				#NULL!				#NULL!		22.22	51	1	1	1	3	1	very hard exercise Fear of leaving people behind and never seeing my loved ones again End of life as I know it Freedom is the relief of wondering what will happen at the end and any from any pain or worries	1. Fear 2. End 3. Freedom	I found I couldn't decide what other people would say , I asked my husband 'what three words he wold relate to death and dying?" and these were his exact words.	1. Cold 2. Stop 3. Over
261	1	scared	ORIG	0		intimidated	LEMMA	1	intimidate	helpless	ORIG	0				#NULL!				#NULL!				#NULL!				#NULL!				#NULL!				#NULL!		22.22	51	1	0	0	3	1		1. Scared 2. Intimidated 3. Helpless
1160	1	sacred	ORIG	0		journey	ORIG	0		home	ORIG	0		fear	ORIG	0		uncertain	ORIG	0		taboo	ORIG	0				#NULL!				#NULL!				#NULL!		22.22	51	1	0	0	3	1		1. sacred 2. journey 3. home		1. fear 2. uncertain 3. taboo
1488	1	curious	ORIG	0		new	ORIG	0		adventure	ORIG	0		fear	ORIG	0		sorrow	ORIG	0		last	REPLACE	3	final			#NULL!				#NULL!				#NULL!		36.11	51	1	0	0	3	1		1. curious 2. new 3. adventure		1.fear 2.sorrow 3.last
413	1	going	LEMMA	1	go	leaving	LEMMA	1	leave	peace	ORIG	0		passing	LEMMA	1	pass	sadness	ORIG	0		shock	ORIG	0				#NULL!				#NULL!				#NULL!		52.78	51	1	1	0	2	0		1.going 2.leaving 3.peace		1. Passing 2. Sadness 3.Shock
1397	1	beautiful	ORIG	0		celebration	ORIG	0		honoring	LEMMA	1	honor	traumatic	ORIG	0		overwhelming	ORIG	0		scary	ORIG	0				#NULL!				#NULL!				#NULL!		52.78	51	1	1	0	1	0	As a Funeral Celebrant, I deal with the living and help them to see the beauty in what the person has left behind. I ask them to celebrate the life of the deceased and I encourage them to feel that it was an honour and a privilege to have known them.	1. Beautiful 2. Celebration 3. Honouring	As a funeral celebrant, the people I deal with are often emotionally traumatised and not accepting the death of someone they love. I try to take away as much stress as I can, to work with them to ensure the funeral service is appropriate for the deceased and a beautiful memorial for those who attend.	1. Traumatic 2. Overwhelming 3. Scary
645	1	acceptance	ORIG	0		emotional	ORIG	0		honored	LEMMA	1	honor	loss	ORIG	0		fear	ORIG	0		acceptance	ORIG	0		inevitable	ORIG	0		shared	LEMMA	1	share	individual	ORIG	0		100	51	1	1	1	1	0		1.acceptance 2.emotional 3.honored		1. Loss 2. Fear 3. Acceptance
890	1	daunting	REPLACE	3	overwhelming	inevitable	ORIG	0		final	ORIG	0		private	ORIG	0		sad	ORIG	0			BLANK	5				#NULL!				#NULL!				#NULL!		41.67	51	1	0	0	3	1		1.daunting 2.inevitable 3.final		1. private 2. sad 3.
1260	1	peace	ORIG	0		relief	ORIG	0		happy	ORIG	0		scared	ORIG	0		sad	ORIG	0		worried	ORIG	0				#NULL!				#NULL!				#NULL!		27.78	51	1	1	0	3	1		1.peace 2.relief 3.happy		1.scared 2. sad 3. worried
1211	1	celebration	ORIG	0		ritual	ORIG	0		silence	ORIG	0		fear	ORIG	0		taboo	ORIG	0		denial	ORIG	0				#NULL!				#NULL!				#NULL!		30.56	51	1	0	0	1	0		1. Celebration 2. Ritual 3. Silence		1. Fear 2. Taboo 3. Denial
350	1	final	ORIG	0		completion	ORIG	0		different	ORIG	0		transition	ORIG	0		unknown	ORIG	0		frightening	ORIG	0				#NULL!				#NULL!				#NULL!		19.44	51	1	1	1	3	1		1.final 2.completion 3.different		1. Transition 2. Unknown 3. Frightening
1313	1	confusion	ORIG	0		loss	ORIG	0		hopefulness	STEM	2	hope	fear	ORIG	0		denial	ORIG	0		faith	ORIG	0		loss	ORIG	0		hopefulness	STEM	2	hope	resignation	ORIG	0		100	51	1	0	1	3	1	I feel confusion about death and dying because I am uncertain if it is the end of someone's existence. I feel loss about death and dying because I grieve for loved ones that have died. I feel hopefulness about death and dying because there is a very small notion in me that thinks it may be possible that it's not the end.	1. confusion 2. loss 3. hopefulness		1. fear 2. denial 3. faith
692	1	confident	ORIG	0		sad	ORIG	0		happy	ORIG	0		frightened	ORIG	0		un happy	REPLACE	3	unhappy	peaceful	ORIG	0				#NULL!				#NULL!				#NULL!		38.89	51	1	1	1	3	1		1.Confident 2.Sad 3.Happy		1.Frightened 2.Un happy 3.Peaceful
312	1	natural	ORIG	0		dignity	ORIG	0		sad	ORIG	0		unthinkable	ORIG	0		scary	ORIG	0		sad	ORIG	0				#NULL!				#NULL!				#NULL!		19.44	51	1	1	1	3	1		1. natural 2. dignity 3. sad		1. unthinkable 2. scary 3. sad
1183	1	contemplative	REPLACE	3	contemplate	anxious	ORIG	0		emotional	ORIG	0		fearful	ORIG	0		uncertain	ORIG	0		inevitable	ORIG	0		emotional	ORIG	0		connected	LEMMA	1	connect	spiritual	ORIG	0		100	51	1	1	1	3	1	Death and dying make me feel contemplative- about the life i have led, the connections I have made, the experiences I have had and the relationships I have with my loved ones. I also feel an anxiety about death and dying especially in regard to losing loved ones or getting sick myself. I feel emotional about death and dying but that is the direct effect of having strong connections. I see the fin…	1. contemplative 2. anxious 3. emotional	I think a lot of people as they age start to feel more aware of the inevitability of their death and this can bring uncertainty and some fear. It can also make them begin to discuss plans for their death and funeral wishes.	1. fearful 2. uncertain 3. inevitable
752	1			#NULL!				#NULL!				#NULL!				#NULL!				#NULL!				#NULL!		part of life	LEMMA	1	part	transitional	ORIG	0		loss	ORIG	0		44.44	51	1	0	1	3	1
167	1	unprepared	ORIG	0		sad	ORIG	0		worried	ORIG	0		scared	ORIG	0		worried	ORIG	0		unprepared	ORIG	0				#NULL!				#NULL!				#NULL!		19.44	51	1	1	1	3	1		1. Unprepared 2. Sad 3. Worried		1.Scared 2.Worried 3.Unprepared
544	1	change	ORIG	0		loss	ORIG	0		grief	ORIG	0		change	ORIG	0		loss	ORIG	0		grief	ORIG	0		inevitable	ORIG	0		loss	ORIG	0		grief	ORIG	0		100	51	1	1	0	3	1	Death is part of the life cycle.	1.Change 2.Loss 3.Grief	Death is a part of the lifetime cycle. It is change that cannot be avoided.	1.Change 2.Loss 3.Grief	Inevitable change.
1198	1	family	ORIG	0		home	ORIG	0		peace	ORIG	0		process	ORIG	0		family	ORIG	0		scared	ORIG	0				#NULL!				#NULL!				#NULL!		36.11	51	1	0	1	3	1		1. family 2. home 3. peace		1.process 2.family 3.scared
213	1	natural	ORIG	0		inevitable	ORIG	0		individual	ORIG	0		scared	ORIG	0		not ready	REPLACE	3	unprepared	not the way i wanted to go	MISS	4		transition	ORIG	0		celebration	ORIG	0		patient centric	LEMMA	1	patient	100	51	1	1	1	3	1		1. natural 2. inevitable 3.individual		1. scared 2. not ready 3. not the way I wanted to go
12	1	fearful	ORIG	0		denying	LEMMA	1	deny	scared	ORIG	0		relief	ORIG	0		sadness	ORIG	0		heart broken	LEMMA	1	heart			#NULL!				#NULL!				#NULL!		27.78	51	1	1	0	1	0	I found this hard to think of three words , for my own death and dying	1. fearful 2. denying 3. scared	I found this very hard to put how I feel into 3 words	1.relief 2.sadness 3.heart broken
157	1	comfort	ORIG	0		love	ORIG	0		peace	ORIG	0		gone	LEMMA	1	go	dead	ORIG	0		love	ORIG	0		dignity	ORIG	0		love	ORIG	0		comfort	ORIG	0		100	51	1	1	1	3	1		1. Comfort 2. Love 3. Peace		1. Gone 2. Dead 3. Love
1151	1	sadness	ORIG	0		loss	ORIG	0		angry	ORIG	0		sadness	ORIG	0		frightened	ORIG	0		loss	ORIG	0		sad	ORIG	0		lost	ORIG	0		powerless	ORIG	0		100	51	1	1	1	3	1		1. Sadness 2. Loss 3. Angry		1. Sadness 2. Frightened 3. Loss
624	0	peaceful	ORIG	0		dignified	ORIG	0		family	ORIG	0		terrified	ORIG	0		scared	ORIG	0		family	ORIG	0				#NULL!				#NULL!				#NULL!		56	52	1	1	1	1	0
484	0	at-peace	REPLACE	3	peaceful	hopeful	ORIG	0		pain-free	REPLACE	3	painless	scared	ORIG	0		denial	ORIG	0		no-knowledge	MISS	4		acceptance	ORIG	0		peaceful	ORIG	0		comfort	ORIG	0		96	52	1	1	1	0	0
278	0	final	ORIG	0		family	ORIG	0		connection	ORIG	0			BLANK	5			BLANK	5			BLANK	5				#NULL!				#NULL!				#NULL!		32	52	1	1	0	0	0
1085	0	inevitable	ORIG	0		peaceful	ORIG	0		natural	ORIG	0		ignore	ORIG	0		afraid	ORIG	0		inevitable	ORIG	0		final	ORIG	0		peaceful	ORIG	0		calm	ORIG	0		84	52	1	1	0	2	0
652	0	scared	ORIG	0		lonely	ORIG	0		inevitable	ORIG	0		inevitable	ORIG	0		acceptance	ORIG	0		sad	ORIG	0		inevitable	ORIG	0		scared	ORIG	0		accepting	LEMMA	1	accept	92	52	1	1	0	1	0
500	0	inevitable	ORIG	0		unknown	ORIG	0		transition	ORIG	0		sad	ORIG	0		inevitable	ORIG	0		unknown	ORIG	0				#NULL!				#NULL!				#NULL!		8	52	0	1	1	3	1
969	0	uncertainty	ORIG	0		preparedness	REPLACE	3	prepare	reality	ORIG	0		denial	ORIG	0		fear	ORIG	0		anxiety	ORIG	0				#NULL!				#NULL!				#NULL!		24	52	1	1	1	3	1
392	0	care	ORIG	0		respect	ORIG	0		support	ORIG	0		fear	ORIG	0		denial	ORIG	0		ignore	ORIG	0		care	ORIG	0		compassion	ORIG	0		communication	ORIG	0		90	52	1	1	1	3	1
603	0	complex	ORIG	0		individual	ORIG	0		final	ORIG	0		helpless	ORIG	0		left-alone	REPLACE	3	alone	no-choice	MISS	4		individual	ORIG	0		multimedia	ORIG	0		complex	ORIG	0		80	52	1	1	1	3	1
857	0	transformative	STEM	2	transform	loving	STEM	2	love	curious	ORIG	0		frightened	ORIG	0		misinformed	REPLACE	3	misguided	curious	ORIG	0				#NULL!				#NULL!				#NULL!		58	52	1	1	0	2	0
570	0	inevitable	ORIG	0		unplanned	MISS	4		silent	ORIG	0		inevitable	ORIG	0		unplanned	MISS	4		silent	ORIG	0				#NULL!				#NULL!				#NULL!		18	52	0	1	1	3	1
985	0	part-of-life	REPLACE	3	life	part-of-life	REPLACE	3	life	part-of-life	REPLACE	3	life		BLANK	5			BLANK	5			BLANK	5				#NULL!				#NULL!				#NULL!		24	52	1	0	1	3	1
1216	0	natural	ORIG	0		sad	ORIG	0		relief	ORIG	0		sad	ORIG	0		scary	ORIG	0		painful	ORIG	0		inevitable	ORIG	0		natural	ORIG	0		gentle	ORIG	0		82	52	1	1	1	1	0
381	0	inevitable	ORIG	0		control	ORIG	0		peaceful	ORIG	0		fear	ORIG	0		fight	ORIG	0		denial	ORIG	0		inevitable	ORIG	0		legacy	ORIG	0		peace	ORIG	0		82	52	1	1	1	3	1
1222	0	natural	ORIG	0		ending	ORIG	0		spiritual	ORIG	0			BLANK	5			BLANK	5			BLANK	5				#NULL!				#NULL!				#NULL!		38	52	1	1	1	3	1
918	0	natural	ORIG	0		unafraid	ORIG	0		choice	ORIG	0		avoidance	ORIG	0		awkward	ORIG	0		afraid	ORIG	0		natural	ORIG	0		choice	ORIG	0		comfortable	ORIG	0		86	52	1	1	1	3	1
1476	0	normal	ORIG	0		emotional	ORIG	0		inevitable	ORIG	0		punishment	ORIG	0		unemotional	MISS	4		newsworthy	REPLACE	3	news			#NULL!				#NULL!				#NULL!		14	52	1	1	1	2	0
1042	0	natural	ORIG	0		acceptance	ORIG	0		release	ORIG	0		fear	ORIG	0		finality	ORIG	0		taboo	ORIG	0				#NULL!				#NULL!				#NULL!		62	52	1	0	0	3	1
47	0	fearful	ORIG	0		mystified	ORIG	0		lonely	ORIG	0		fearful	ORIG	0		silent	ORIG	0		dark	ORIG	0				#NULL!				#NULL!				#NULL!		18	52	1	1	1	3	1
937	0	peace	ORIG	0		blessed	ORIG	0		acceptance	ORIG	0		fear	ORIG	0		mistrust	ORIG	0		avoidance	ORIG	0		peace	ORIG	0		empowerment	REPLACE	3	power	strength	ORIG	0		94	52	1	1	1	2	0
325	0	sad	ORIG	0		final	ORIG	0		inevitable	ORIG	0		fearful	ORIG	0		sad	ORIG	0		lonely	ORIG	0				#NULL!				#NULL!				#NULL!		30	52	1	1	1	2	0
996	0	inevitable	ORIG	0		ending	ORIG	0		sad	ORIG	0		sad	ORIG	0		loss	ORIG	0		inevitable	ORIG	0				#NULL!				#NULL!				#NULL!		8	52	1	1	1	3	1
1114	0	surrender	ORIG	0		release	ORIG	0		rest	ORIG	0		fear	ORIG	0		final	ORIG	0		denial	ORIG	0				#NULL!				#NULL!				#NULL!		24	52	1	1	1	3	1
328	0	natural	ORIG	0		inevitable	ORIG	0		empowering	REPLACE	3	power	inevitable	ORIG	0		worrying	ORIG	0		mystery	ORIG	0				#NULL!				#NULL!				#NULL!		38	52	1	0	1	3	1
344	0	final	ORIG	0		inevitable	ORIG	0		sad	ORIG	0		fear	ORIG	0		tragic	ORIG	0		loss	ORIG	0		inevitable	ORIG	0		peaceful	ORIG	0		spirit	ORIG	0		68	52	1	1	1	3	1
198	0	closure	ORIG	0		grief	ORIG	0		sad	ORIG	0		closure	ORIG	0		grief	ORIG	0		sad	ORIG	0				#NULL!				#NULL!				#NULL!		8	52	1	1	1	0	0
259	0	sad	ORIG	0		closure	ORIG	0		grief	ORIG	0		sad	ORIG	0		closure	ORIG	0		grief	ORIG	0		respectful	ORIG	0		dignity	ORIG	0		choices	LEMMA	1	choice	80	52	1	1	1	0	0
1487	0	attenuation	MISS	4		separation	ORIG	0		grief	ORIG	0		separation	ORIG	0		pain	ORIG	0		anguish	ORIG	0				#NULL!				#NULL!				#NULL!		2	52	1	0	1	3	1
940	0	natural	ORIG	0		gentle	ORIG	0		inclusive	REPLACE	3	include	sad	ORIG	0		taboo	ORIG	0		fearful	ORIG	0		empowerment	REPLACE	3	power	love	ORIG	0		respect	ORIG	0		94	52	1	1	0	3	1
129	1	loss	ORIG	0		peace	ORIG	0		inevitable	ORIG	0		scared	ORIG	0		uncomfortable	ORIG	0		grief	ORIG	0		peaceful	ORIG	0		concluding	LEMMA	1	conclude	undiminished	MISS	4		100	52	1	1	1	3	1		1. Loss 2. Peace 3. Inevitable		1. Scared 2. Uncomfortable 3. Grief
1465	1	surrender	ORIG	0		authenticity	ORIG	0		spiritual	ORIG	0		grief	ORIG	0		loss	ORIG	0		fear	ORIG	0		natural	ORIG	0		a journey	REPLACE	3	journey	surrender	ORIG	0		100	52	1	1	0	0	0		1. Surrender 2. Authenticity 3. Spiritual		1. Grief 2. Loss 3. Fear
172	1	soul	ORIG	0		journeys	LEMMA	1	journey	home	ORIG	0		scary	ORIG	0		unknown	ORIG	0		sad	ORIG	0		transition	ORIG	0		lightness	ORIG	0		home-coming	REPLACE	3	homecoming	97.22	52	1	0	0	3	1		1. Soul 2. Journeys 3. Home		1. Scary 2. Unknown 3.Sad
238	1	peaceful	ORIG	0		solitude	ORIG	0		painless	ORIG	0		unknowing	REPLACE	3	unknown	scared	ORIG	0		painful	ORIG	0		peace	ORIG	0		painfree	REPLACE	3	painless	nothingness	ORIG	0		100	52	1	1	1	2	0		1.Peaceful 2. Solitude 3.Painless		1.Unknowing 2.Scared 3.Painful
820	1	sadness	ORIG	0		painfree	REPLACE	3	painless	helplessness	STEM	2	helpless	scared	ORIG	0		sad	ORIG	0		frightening	ORIG	0		painfree	REPLACE	3	painless	empathy	ORIG	0		knowledgeable	ORIG	0		100	52	1	1	1	3	1	I would like all deaths to be as painfree as possible, and there is a sense of helplessness not being able to achieve that. I feel a sadness for the family as i can relate to what they are going through	1.Sadness 2. Painfree 3. Helplessness	Alot of people i have met find the waiting for someone to die, frightening and are scared as they dont know how long, are their loved ones in pain. Some because their loved one has stopped eating or/and drinking. Its also a sad time for the family	1. Scared 2. Sad 3. Frightening
239	1	anxious	ORIG	0		intrigued	LEMMA	1	intrigue	reverential	REPLACE	3	reverent	scary	ORIG	0		hidden	LEMMA	1	hide	unavoidable	ORIG	0				#NULL!				#NULL!				#NULL!		25	52	0	0	0	3	1		1.Anxious 2.Intrigued 3.Reverential		1. Scary 2. Hidden 3. Unavoidable
1413	1	intrigued	LEMMA	1	intrigue	filled with wonder	LEMMA	1	fill	not quite ready	REPLACE	3	unprepared	denial	ORIG	0		fear	ORIG	0		sadness	ORIG	0		fascination	ORIG	0		surrender	ORIG	0		wonder	ORIG	0		100	52	1	1	1	3	1		1.Intrigued 2.Filled with wonder 3.Not quite ready		1. Denial 2. Fear 3. Sadness
1443	1	wonder	ORIG	0		scared	ORIG	0		hopeful	ORIG	0		scared	ORIG	0		ignorant	ORIG	0		helpless	ORIG	0		curious	ORIG	0		resigned	LEMMA	1	resign	hopeful	ORIG	0		100	52	1	1	1	3	1		1. wonder 2. scared 3. hopeful		1.scared 2.ignorant 3.helpless
759	1	peace	ORIG	0		gone	LEMMA	1	go	end	ORIG	0		fear	ORIG	0		morbid	ORIG	0		awkward	ORIG	0		relief	ORIG	0		end	ORIG	0		goodbye	REPLACE	3	farewell	100	52	1	1	1	3	1		1. Peace 2. Gone 3. End		1.Fear 2.Morbid 3.Akward
794	1	life	ORIG	0		normal	ORIG	0		hard	ORIG	0		fear	ORIG	0		alone	ORIG	0		life	ORIG	0		scary	ORIG	0		final	ORIG	0		life	ORIG	0		100	52	1	1	1	2	0	Death and Dying will happen to all living creatures its apart of life "not always accepted"- the only one thing that we can be sure of, is that we will die.	1.Life 2.Normal 3.Hard	Death is fearful, anything that I don't have control over is fearful to me.	1. Fear 2. Alone 3. Life	I am not sure my words have changed to much……….No matter what - its the end and that's scary if you love life.
1424	1	awe	ORIG	0		enquiring	REPLACE	3	inquire	overwhelmed	ORIG	0		fear	ORIG	0		denial	ORIG	0		overwhelmed	ORIG	0		awe	ORIG	0		mystery	ORIG	0		wonder	ORIG	0		100	52	1	1	0	3	1		1. awe 2. enquiring 3. overwhelmed		1. fear 2. denial 3. overwhelmed
1110	1	natural	ORIG	0		expected	LEMMA	1	expect	process	ORIG	0		uncomfortable	ORIG	0		scared	ORIG	0		unknown	ORIG	0		accepting	LEMMA	1	accept	unafraid	ORIG	0		prepared	REPLACE	3	prepare	100	52	1	1	1	3	1		1. Natural 2.Expected 3. Process		1.Uncomfortable 2.Scared 3.Unknown	I accept death as a natural process of life, am not afraid of death as feel prepared for whenever it comes. Feel prepared spiritually as well as with the practical details…...There is peace of mind having done preparations for my death event…….Acceptance and preparation for something that will occur makes me excited and confident that things might happens the way I wish
1368	1	sadness	ORIG	0		peace	ORIG	0		acceptance	ORIG	0		fear	ORIG	0		painful	ORIG	0		powerless	ORIG	0		acceptance	ORIG	0		ready	ORIG	0		a lot to get organize!	REPLACE	3	organize	100	52	1	1	1	3	1		1. Sadness 2. Peace 3. Acceptance		1. Fear 2. Painful 3. Powerless
888	1	sadness	ORIG	0		loss	ORIG	0		peace	ORIG	0		sad	ORIG	0		grief	ORIG	0		life	ORIG	0		sadness	ORIG	0		grief	ORIG	0		relief	ORIG	0		94.44	52	1	1	1	1	0		1. Sadness 2. Loss 3. Peace		1. Sad 2. Grief 3. Life
1235	1	touching	LEMMA	1	touch	loving	STEM	2	love	exhausting	LEMMA	1	exhaust	unknown	ORIG	0		distressing	ORIG	0		grief	ORIG	0				#NULL!				#NULL!				#NULL!		41.67	52	1	1	1	3	1		1. Touching 2. Loving 3. Exhausting		1. Unknown 2. Distressing 3. Grief
1309	1	final	ORIG	0		peace	ORIG	0		eternal	ORIG	0		gone	LEMMA	1	go	done	LEMMA	1	do	farewell	ORIG	0		scared	ORIG	0		excited	ORIG	0		unsure	ORIG	0		100	52	1	1	1	2	0		1.final 2.peace 3.eternal		1. gone 2. done 3. farewell
1238	1	sad 2sressful	LEMMA	1	sad	peaceful	ORIG	0			BLANK	5		scary	ORIG	0		emotional	ORIG	0		fearful	ORIG	0				#NULL!				#NULL!				#NULL!		19.44	52	1	1	1	3	1	Depending on the situation dying can be very peaceful or extremely dramatic and stressful. Trauma vs natural death	1.sad 2sressful 3.peaceful	People will always fear the unknown	1. scary 2. Emotional 3. Fearful
866	1	relieved	REPLACE	3	relieve	sad	ORIG	0		sorry	ORIG	0		peaceful	ORIG	0		goodbye	REPLACE	3	farewell	passed	LEMMA	1	pass	when	MISS	4		sorrow	ORIG	0		relived	LEMMA	1	relive	100	52	1	1	1	0	0	I am relieved that the person has finally passed away as there is no more pain for them. Extremely sad for the family, but you can make dying or death beautiful at the same time. This is from my own views and what i do and see from work.	1.relieved 2.sad 3.sorry	This depends on how you deal with dying and death. People deal with this in their own way.	1. peaceful 2. goodbye 3. passed
234	1	inevitable	ORIG	0		unthinkable	ORIG	0		scary	ORIG	0		mysterious	ORIG	0		separating	LEMMA	1	separate	dread-full	REPLACE	3	dreadful			#NULL!				#NULL!				#NULL!		22.22	52	1	1	1	3	1		1. Inevitable 2. Unthinkable 3. Scary		1.Mysterious 2.Separating 3.Dread-ful
1307	1	goodbye	REPLACE	3	farewell	love	ORIG	0		reminiscence	REPLACE	3	reminisce	morbid	ORIG	0		denial	ORIG	0		avoidance	ORIG	0				#NULL!				#NULL!				#NULL!		69.44	52	1	1	0	3	1	Death is an opportunity to be grateful for the time and love shared together. It is also an opportunity to appreciate the learning from the loved ones and cherish memories as we learn to move on.	1.goodby 2.love 3.reminiscence	Although death is a natural process, talking about it is often met by rejection or denial. I feel we can have a better relationship with the subject of death.	1. Morbid 2. Denial 3. Avoidance
1202	1	normal	ORIG	0		interesting	ORIG	0		inevitable	ORIG	0		weird	ORIG	0		scary	ORIG	0		denial	ORIG	0		informed	LEMMA	1	inform	fearful	ORIG	0		supported	LEMMA	1	support	100	52	1	0	1	3	1		1. Normal 2. Interesting 3. Inevitable		1. Weird 2. Scary 3. Denial
1406	0	unique	ORIG	0		choices	LEMMA	1	choice	inevitable	ORIG	0		fear	ORIG	0		avoidance	ORIG	0		ill-informed	REPLACE	3	misguided			#NULL!				#NULL!				#NULL!		10	53	1	1	1	2	0
366	0	rebirth	ORIG	0		quiet	ORIG	0		ending	ORIG	0		fear	ORIG	0		pain	ORIG	0		sadness	ORIG	0				#NULL!				#NULL!				#NULL!		32	53	1	1	0	1	0
1395	0	transition	ORIG	0		liberation	ORIG	0		being	LEMMA	1	be	fear	ORIG	0		finale	ORIG	0		loss	ORIG	0		transit	ORIG	0		morphogenic	REPLACE	3	morph	portal	ORIG	0		76	53	0	1	0	2	0
763	0	finality	ORIG	0		family	ORIG	0		love	ORIG	0		family	ORIG	0		grief	ORIG	0		closure	ORIG	0				#NULL!				#NULL!				#NULL!		74	53	1	1	0	2	0
91	0	ending	ORIG	0		letting-go	REPLACE	3	let	pain	ORIG	0		shock	ORIG	0		uncertainty	ORIG	0		fear	ORIG	0				#NULL!				#NULL!				#NULL!		24	53	1	0	1	3	1
377	0	person-centred	REPLACE	3	personal	respectful	ORIG	0		dignified	ORIG	0		frightening	ORIG	0		unknown	ORIG	0		painful	ORIG	0		aware	ORIG	0		preparation	ORIG	0		painless	ORIG	0		94	53	1	1	1	3	1
1221	0	sad	ORIG	0		empty	ORIG	0		missing	LEMMA	1	miss	sad	ORIG	0		scared	ORIG	0		disbelief	ORIG	0				#NULL!				#NULL!				#NULL!		14	53	1	1	1	0	0
740	0	scared	ORIG	0		emotional	ORIG	0		unknown	ORIG	0		pain	ORIG	0		terrible	ORIG	0		scary	ORIG	0				#NULL!				#NULL!				#NULL!		28	53	1	1	1	2	0
306	0	accepting	LEMMA	1	accept	calm	ORIG	0		okay	MISS	4		fearful	ORIG	0		confronting	LEMMA	1	confront	denial	ORIG	0				#NULL!				#NULL!				#NULL!		54	53	1	1	1	3	1
783	0	inevitable	ORIG	0		compulsory	ORIG	0		ongoing	ORIG	0		apprehensive	ORIG	0		fearful	ORIG	0		misunderstood	LEMMA	1	misunderstand	ending	ORIG	0		finality	ORIG	0		peace	ORIG	0		76	53	1	1	1	3	1
675	0	birth	ORIG	0		life	ORIG	0		death	ORIG	0		lifes-biggest-denial	REPLACE	3	denial	lifes-biggest-denial	REPLACE	3	denial	denial	ORIG	0				#NULL!				#NULL!				#NULL!		26	53	1	1	1	3	1
1301	0	peace	ORIG	0		release	ORIG	0		rest	ORIG	0		fear	ORIG	0		anxiety	ORIG	0		peace	ORIG	0		peace	ORIG	0		rest	ORIG	0		serenity	ORIG	0		76	53	1	1	0	3	1
453	0	natural	ORIG	0		personal	ORIG	0		dignity	ORIG	0		taboo	ORIG	0		uncomfortable	ORIG	0		unsure	ORIG	0				#NULL!				#NULL!				#NULL!		10	53	1	1	1	2	0
302	0	fear	ORIG	0		grief	ORIG	0		emotional	ORIG	0		emotional	ORIG	0		denial	ORIG	0		grief	ORIG	0				#NULL!				#NULL!				#NULL!		60	53	1	1	1	3	1
782	0	peaceful	ORIG	0		ready	ORIG	0		hopeful	ORIG	0		fearful	ORIG	0		anxious	ORIG	0		dread	ORIG	0				#NULL!				#NULL!				#NULL!		50	53	1	1	1	2	0
1119	0	pain	ORIG	0		loss	ORIG	0		grief	ORIG	0		pain	ORIG	0		loss	ORIG	0		grief	ORIG	0		pain	ORIG	0		grief	ORIG	0		loss	ORIG	0		90	53	1	1	1	0	0
600	0	important	ORIG	0		confronting	LEMMA	1	confront	emotional	ORIG	0		scary	ORIG	0		awkward	ORIG	0		difficult	ORIG	0		important	ORIG	0		confronting	LEMMA	1	confront	emotional	ORIG	0		80	53	1	1	0	3	1
249	0	sad	ORIG	0		relieved	REPLACE	3	relieve	reflection	ORIG	0		sad	ORIG	0		celebration-of-life	REPLACE	3	celebration	heartbreaking	ORIG	0		reflection	ORIG	0		relieved	REPLACE	3	relieve	sad	ORIG	0		72	53	1	1	1	0	0
904	1	uncertain about the unknown or about the end	LEMMA	1	uncertain	intangible as life does not exist anymore	LEMMA	1	intangible	feelings of sadness about leaving loved ones behind	LEMMA	1	feeling	fear	ORIG	0		loneliness	ORIG	0		vulnerable	ORIG	0		it is all good	REPLACE	3	good	i am calm, i am prepared and i am ready	REPLACE	3	calm	let's celebrate my life	LEMMA	1	let	100	53	1	1	1	2	0		1. Uncertain about the unknown or about the end 2. Intangible as life does not exist anymore 3. Feelings of sadness about leaving loved ones behind		1. Fear 2. Loneliness 3. Vulnerable	Previously: Uncertain about the unknown or about the end; Intangible as life does not exist anymore; Feelings of sadness about leaving loved ones behind
1007	1	inevitable	ORIG	0		hereafter	REPLACE	3	afterlife	family	ORIG	0		fearful	ORIG	0		alone	ORIG	0		loss	ORIG	0				#NULL!				#NULL!				#NULL!		30.56	53	1	1	1	1	0		1.inevitable 2.hereafter 3.family		1.Fearful 2.Alone 3.Loss
994	1	unknown	ORIG	0		sad	ORIG	0		release	ORIG	0		fearful	ORIG	0		sad	ORIG	0		painful	ORIG	0				#NULL!				#NULL!				#NULL!		16.67	53	1	1	0	3	1		1.unknown 2.sad 3.release		1. Fearful 2. Sad 3. Painful
174	1	relief	ORIG	0		inevitable	ORIG	0		hidden	LEMMA	1	hide	sad	ORIG	0		mysterious	ORIG	0		painful	ORIG	0		relief	ORIG	0		final	ORIG	0		difficult	ORIG	0		100	53	0	1	0	3	1	Dying is tough. As a palliative care volunteer, I often feel relief that a patient's suffering has ended when they pass. As a community, we have become uncomfortable discussing death and it often it is a process we prefer to keep in the shadows. An inivitability but one we would rather not see or discuss too openly.	1.relief 2.inevitable 3.hidden		1.Sad 2.Mysterious 3.Painful
44	1	comfortable	ORIG	0		loving	STEM	2	love	pain free	LEMMA	1	pain	too scary	REPLACE	3	scary	emotional	ORIG	0		negative	ORIG	0				#NULL!				#NULL!				#NULL!		19.44	53	1	1	1	3	1		1. comfortable 2. loving 3. pain free		1.too scary 2.emotional 3.negative
144	1	sad	ORIG	0		loss	ORIG	0		relief	ORIG	0		scared	ORIG	0		sad	ORIG	0		lonely	ORIG	0				#NULL!				#NULL!				#NULL!		36.11	53	1	1	0	2	0	relief relates to the person dying not being in pain any longer	1. sad 2. loss 3. relief		1.scared 2.sad 3.lonely
124	1	scared	ORIG	0		peaceful	ORIG	0		terrifying	ORIG	0		scared	ORIG	0		peaceful	ORIG	0		terrifying	ORIG	0		peaceful	ORIG	0		informed	LEMMA	1	inform	knowledgeable	ORIG	0		100	53	1	1	1	2	0		1.scared 2.peaceful 3.terrifiying		1. Scared 2. Peaceful 3. Terrifying
649	1	normal	ORIG	0		sad	ORIG	0		compassion	ORIG	0		fear	ORIG	0		grief	ORIG	0		mystery	ORIG	0		normal	ORIG	0		sad	ORIG	0		spiritual	ORIG	0		100	53	1	1	1	3	1		1. Normal 2. Sad 3. Compassion		1.Fear 2.Grief 3.Mystery	Death is a normal conclusion to life. Sad no matter when it occurs but because of my spiritual beliefs I am able to cope and feel very privileged to work in Palliative Care.
286	1	calm	ORIG	0		accepting	LEMMA	1	accept	honored	LEMMA	1	honor	fearful	ORIG	0		angry	ORIG	0		powerless	ORIG	0				#NULL!				#NULL!				#NULL!		11.11	53	1	1	1	3	1		1. Calm 2. Accepting 3. Honoured		1. Fearful 2. Angry 3. Powerless
1131	1	release	ORIG	0		ending	ORIG	0		departure	ORIG	0		end	ORIG	0		loss	ORIG	0		sadness	ORIG	0		celebration	ORIG	0		sharing	LEMMA	1	share	ending	ORIG	0		100	53	1	1	1	2	0		1. Release 2. Ending 3. Departure		1. End 2. Loss 3. Sadness
327	1	fearless	ORIG	0		inevitable	ORIG	0		painfree	REPLACE	3	painless	conservative	ORIG	0		fear	ORIG	0		anxious	ORIG	0				#NULL!				#NULL!				#NULL!		50	53	1	1	0	0	0	I do not fear death as it is a part of life only the pain that may be associated with death is my fear	1. Fearless 2. Inevitable 3. Painfree	Some people think if they talk about death they are going to die and therefore are conservative and anxious when the subject is risen.	1. Conservative 2. Fear 3. Anxious
408	1	part of life.	LEMMA	1	part	celebrate	ORIG	0		light and warmth.	LEMMA	1	light	darkness	ORIG	0		trepidation.	MISS	4		silence	ORIG	0		natural	ORIG	0		celebration	ORIG	0		legacy	ORIG	0		100	53	1	1	0	3	1	There are only two certainties: life and death. I'd like to think that people could celebrate my life when I die. I really liked a comment in one of the videos in this module about 'death is what makes life special'. I also liked another video that talked about light rather than darkness. I'm not a religious person, but am open to the thought that there may be some higher forces at work (even if …	1.Part of life. 2.Celebrate 3.Light and warmth.	I have been a palliative care volunteer for some years. I am always struck by how many people are in fear or trepidation of death (either their own or their loved ones). People don't know how to talk to someone who is dying, and the dying often feel 'defined' by their disease - it's often easy to forget the person and their life and experiences in the face of their terminal prognosis.	1. Darkness 2. Trepidation. 3. Silence
795	1	curious	ORIG	0		accepting	LEMMA	1	accept	privileged	ORIG	0		scared	ORIG	0		denial	ORIG	0		misinformed	REPLACE	3	misguided			#NULL!				#NULL!				#NULL!		47.22	53	1	1	1	3	1	I struggled with a third word.	1. Curious 2. Accepting 3.Priviledged		1. Scared 2. Denial 3. Misinformed
1295	1	inevitable	ORIG	0		sad	ORIG	0		relief	ORIG	0		confused	ORIG	0		taboo	ORIG	0		frightened	ORIG	0		informed	LEMMA	1	inform	comfortable	ORIG	0		helpful	ORIG	0		100	53	1	1	1	3	1		1. inevitable 2. sad 3. relief		1. confused 2. taboo 3. frightened
215	1	acceptance	ORIG	0		saddened	REPLACE	3	sad	shocked	LEMMA	1	shock			#NULL!				#NULL!				#NULL!				#NULL!				#NULL!				#NULL!		52.78	53	1	1	1	3	1	I accept death as a natural process but it is sad to see how and what the loved one is going through and i was more shocked when my father died. He was healthy, 65 years old and non drinker and smoker. One day he got up, made his coffee and then had a fall and died.	1.acceptance 2.saddened 3.shocked
1479	1	inevitable	ORIG	0		loss	ORIG	0		precious	ORIG	0		horrible	ORIG	0		scared	ORIG	0		time	ORIG	0				#NULL!				#NULL!				#NULL!		33.33	53	1	1	1	3	1	Inevitable -as we will all die so i accept death as part of living. Loss - i accept that we all experience a great loss when someone dies. Precious - That the dying process is precious as time can be limited inevitable- death and dying are part of life and we will all experience it. Loss- everyone experiences the death of someone they loved Precious - when one knows they are dying the time remain…	1.Inevitable 2. Loss 3. Precious	horrible - often said to me by perons affected by someone dying. Scared - common response of people when talking about death and dying Time - response from older people when talking about dying	1.horrible 2. scared 3.time
732	1	unsure	ORIG	0		fear	ORIG	0		pain	ORIG	0		confusion	ORIG	0		fear	ORIG	0		pain	ORIG	0				#NULL!				#NULL!				#NULL!		52.78	53	1	1	1	3	1	my three words link to the unsurity of what will happen on the journey of dying, the fear associated with the length of the journey and the fear of having undiagnosed or uncontrolled pain.	1.unsure 2.fear 3.pain	in my professional experience, many family members are confused about what to expect during the dying phase and afterwards, the fear of how long the process can take and not wanting their loved ones in pain.	1. confusion 2. fear 3. pain
1032	1			#NULL!				#NULL!				#NULL!				#NULL!				#NULL!				#NULL!		comfortable	ORIG	0		peaceful	ORIG	0		helpful	ORIG	0		30.56	53	1	1	1	3	1
423	1	transition	ORIG	0		relief	ORIG	0		unknown	ORIG	0		sadness	ORIG	0		grief	ORIG	0		finality	ORIG	0				#NULL!				#NULL!				#NULL!		36.11	53	1	1	1	1	0	A little scaed of the unknown. Sometimes after a long suffering it is a relief for the person to not be in pain anymore. A transition towards the next stage of 'being"......whatever that may be	1.transition 2.relief 3.unknown	A belief in something 'after' i think makes the death of someone close just a little bit easier. Some believe there is nothing afterwards so death is just the big finale and i find that a bit sad	1. Sadness 2. Grief 3. Finality
14	1	natural	ORIG	0		fearless	ORIG	0		ok	MISS	4		scared	ORIG	0		terrified	ORIG	0		unsure	ORIG	0				#NULL!				#NULL!				#NULL!		25	53	1	1	1	2	0	Dying is a natural process, its a part of the cycle. I believe I will come back. I feel ok with this.	1. natural 2. fearless 3. ok	most people are scare/terrified and unsure of the unknown.	1. scared 2. terrified 3. unsure
501	1	inevitable	ORIG	0		peaceful	ORIG	0		journey	ORIG	0		inevitable	ORIG	0		sadness	ORIG	0		loss	ORIG	0		peace	ORIG	0		homecoming	ORIG	0		joy	ORIG	0		100	53	1	1	1	3	1		1. inevitable 2.peaceful 3.journey		1. inevitable 2. sadness 3. loss
462	1	mystery	ORIG	0		cycle	ORIG	0		lonely	ORIG	0		unknown	ORIG	0		fearful	ORIG	0		painful	ORIG	0		curious	ORIG	0		open	ORIG	0		realistic	ORIG	0		100	53	1	0	0	2	0		1. mystery 2. cycle 3. lonely		1.unknown 2.fearful 3.painful
1263	1	inevitable	ORIG	0		life	ORIG	0		final	ORIG	0		scary	ORIG	0		unspeakable	ORIG	0		lonely	ORIG	0				#NULL!				#NULL!				#NULL!		30.56	53	1	1	1	3	1		1. Inevitable 2. Life 3. Final		1. Scary 2. Unspeakable 3. Lonely
644	1	unknown	ORIG	0		asymptomatic	MISS	4		lonely	ORIG	0		scary	ORIG	0		unknown	ORIG	0		release	ORIG	0		enabled	LEMMA	1	enable	accepting	LEMMA	1	accept	vulnerable	ORIG	0		100	53	1	0	1	3	1		1. unknown 2. asymptomatic 3. lonely		1.scary 2.unknown 3.release
81	1	broken	ORIG	0		sad	ORIG	0		relief	ORIG	0		sad	ORIG	0		lonely	ORIG	0		loss	ORIG	0				#NULL!				#NULL!				#NULL!		66.67	53	1	1	0	2	0		1.broken 2.sad 3.relief		1. Sad 2. Lonely 3. Loss
1326	1	fear	ORIG	0		pain	ORIG	0		loss	ORIG	0		medication	ORIG	0		pain free	LEMMA	1	pain	loss	ORIG	0		choice	ORIG	0		understanding	ORIG	0		experience	ORIG	0		100	53	1	1	1	3	1		1. Fear 2. Pain 3. Loss		1. Medication 2. Pain free 3. Loss
258	1	phase	ORIG	0		peaceful	ORIG	0		emotional	ORIG	0		final	ORIG	0		sadness	ORIG	0		emotional	ORIG	0				#NULL!				#NULL!				#NULL!		36.11	53	1	1	1	2	0		1.phase 2.peaceful 3.emotional		1. Final 2. Sadness 3. Emotional
283	1	loss	ORIG	0		fear	ORIG	0		release	ORIG	0		finality	ORIG	0		grief	ORIG	0		illness	ORIG	0				#NULL!				#NULL!				#NULL!		16.67	53	1	1	1	3	1	This was much harder to do than I would have thought. I guess 'context' may change the words I would choose.	1. Loss 2. Fear 3. Release	Society has tendency to look at quantity to determine whether a death is 'fair' or not. I think there's a lot of anger, blame that occurs when people die or that it is seen as an undeserved punishment.	1.Finality 2.Grief 3.Illness
331	0	inevitable	ORIG	0		scary	ORIG	0		celebration	ORIG	0		sad	ORIG	0		loss	ORIG	0		pain	ORIG	0		embracing	LEMMA	1	embrace	celebration	ORIG	0		special	ORIG	0		94	54	1	1	1	3	1
175	0	sadness	ORIG	0		final	ORIG	0		normal	ORIG	0		loss	ORIG	0		unfortunate	ORIG	0		afraid	ORIG	0				#NULL!				#NULL!				#NULL!		18	54	1	1	1	3	1
1296	0	final	ORIG	0		natural	ORIG	0		process	ORIG	0		unknown	ORIG	0		fear	ORIG	0		taboo	ORIG	0		natural	ORIG	0		inevitable	ORIG	0		unpredictable	ORIG	0		76	54	1	1	0	2	0
119	0	experience	ORIG	0		inevitable	ORIG	0		painfree	REPLACE	3	painless	inevitable	ORIG	0		scared	ORIG	0		unknown	ORIG	0		inevitable	ORIG	0		painfree	REPLACE	3	painless	educated	LEMMA	1	educate	54	54	1	1	1	1	0
140	0	forever	REPLACE	3	forevermore	lonely	ORIG	0		journey	ORIG	0		unmentionable	MISS	4		scary	ORIG	0		hospital	ORIG	0				#NULL!				#NULL!				#NULL!		48	54	1	1	1	3	1
648	0	frustrating	ORIG	0		depressing	ORIG	0		inevitable	ORIG	0		sad	ORIG	0		final	ORIG	0		goodbye	REPLACE	3	farewell	complicated	ORIG	0		precious	ORIG	0		individual	ORIG	0		82	54	1	1	1	3	1
1257	0	life	ORIG	0		respectful	ORIG	0		sadness	ORIG	0		frightened	ORIG	0		painful	ORIG	0		anger	ORIG	0				#NULL!				#NULL!				#NULL!		52	54	1	1	1	3	1
1165	0	transitional	ORIG	0		fascinating	ORIG	0		uncertain	ORIG	0		frightening	ORIG	0		denial	ORIG	0		difficult	ORIG	0				#NULL!				#NULL!				#NULL!		20	54	1	0	1	3	1
767	0	natural	ORIG	0		spiritual	ORIG	0		love	ORIG	0		terrified	ORIG	0		lonely	ORIG	0		painful	ORIG	0				#NULL!				#NULL!				#NULL!		30	54	1	1	0	3	1
588	0	heartfelt	ORIG	0		everlasting	ORIG	0		sad	ORIG	0		taboo	ORIG	0		terrified	ORIG	0		unprepared	ORIG	0				#NULL!				#NULL!				#NULL!		54	54	1	1	1	3	1
359	0	hope	ORIG	0		release	ORIG	0		joy	ORIG	0		fear	ORIG	0		grief	ORIG	0		denial	ORIG	0		peaceful	ORIG	0		accepting	LEMMA	1	accept	expectant	STEM	2	expect	70	54	0	1	1	3	1
1408	0	inevitable	ORIG	0		natural	ORIG	0		relief	ORIG	0		taboo	ORIG	0		scary	ORIG	0		grief	ORIG	0				#NULL!				#NULL!				#NULL!		40	54	1	1	0	2	0
1453	0	important	ORIG	0		special	ORIG	0		private	ORIG	0		fear	ORIG	0		uncertainty	ORIG	0		questions	LEMMA	1	question			#NULL!				#NULL!				#NULL!		8	54	1	1	1	3	1
1225	0	unknown	ORIG	0		natural	ORIG	0		peace	ORIG	0		fear	ORIG	0		taboo	ORIG	0		pain	ORIG	0		natural	ORIG	0		peaceful	ORIG	0		letting-go	REPLACE	3	let	90	54	1	1	0	3	1
859	0	emotional	ORIG	0		readjustments	MISS	4		sentimental	ORIG	0		newsworthy	REPLACE	3	news	clichés	MISS	4		readjustments	MISS	4		compassion	ORIG	0		appreciation	ORIG	0		inevitable	ORIG	0		84	54	1	1	1	3	1
56	0	scared	ORIG	0		accepting	LEMMA	1	accept	relaxed	ORIG	0		dread	ORIG	0		fear	ORIG	0		anxiety	ORIG	0				#NULL!				#NULL!				#NULL!		54	54	1	1	1	3	1
981	0	sadness	ORIG	0		final	ORIG	0		lost	ORIG	0		disbelief	ORIG	0		overwhelmed	ORIG	0		lost	ORIG	0				#NULL!				#NULL!				#NULL!		66	54	1	1	1	3	1
65	0	final	ORIG	0		cold	ORIG	0		inevitable	ORIG	0		frightening	ORIG	0		taboo	ORIG	0		non-acceptance	REPLACE	3	unacceptable			#NULL!				#NULL!				#NULL!		2	54	1	1	1	3	1
1455	0	dignified	ORIG	0		peaceful	ORIG	0		shared	LEMMA	1	share	scary	ORIG	0		painful	ORIG	0		sad	ORIG	0				#NULL!				#NULL!				#NULL!		20	54	1	1	1	3	1
85	0	relief	ORIG	0		inevitable	ORIG	0		fear	ORIG	0		fear	ORIG	0		anxiety	ORIG	0		distressing	ORIG	0				#NULL!				#NULL!				#NULL!		10	54	1	1	1	3	1
799	0	dignified	ORIG	0		comfortable	ORIG	0		loved	ORIG	0		unprepared	ORIG	0		scared	ORIG	0		painful	ORIG	0		sad	ORIG	0		unknown	ORIG	0		release	ORIG	0		58	54	1	1	1	2	0
1421	0	unknown	ORIG	0		scared	ORIG	0		sad	ORIG	0		accepting	LEMMA	1	accept	painful	ORIG	0		regrets	LEMMA	1	regret			#NULL!				#NULL!				#NULL!		32	54	1	1	1	0	0
558	0	fear	ORIG	0		grief	ORIG	0		comfort	ORIG	0		sadness	ORIG	0		fear	ORIG	0		grief	ORIG	0				#NULL!				#NULL!				#NULL!		12	54	1	1	1	3	1
1142	0	goodbye	REPLACE	3	farewell	loss	ORIG	0		eternity	ORIG	0		fear	ORIG	0		grief	ORIG	0		uncertainty	ORIG	0		final	ORIG	0		peace	ORIG	0		eternity	ORIG	0		60	54	1	1	1	3	1
761	0	opportunity	ORIG	0		emotion	ORIG	0		meaning	ORIG	0		tragic	ORIG	0		scared	ORIG	0		ignore	ORIG	0				#NULL!				#NULL!				#NULL!		76	54	1	1	1	3	1
469	0	understanding	ORIG	0		compassion	ORIG	0		help	ORIG	0		understanding	ORIG	0		compassion	ORIG	0		help	ORIG	0				#NULL!				#NULL!				#NULL!		8	54	1	1	1	1	0
568	0	apprehension	ORIG	0		acceptance	ORIG	0		hope	ORIG	0		fear	ORIG	0		denial	ORIG	0		ignorance	ORIG	0				#NULL!				#NULL!				#NULL!		26	54	1	1	1	2	0
1228	0	unique	ORIG	0		spiritual	ORIG	0		challenging	LEMMA	1	challenge	scared	ORIG	0		denial	ORIG	0		resistant	ORIG	0				#NULL!				#NULL!				#NULL!		30	54	1	1	1	3	1
417	1	natural	ORIG	0		accepting	LEMMA	1	accept	sad	ORIG	0		fearful	ORIG	0		denying	LEMMA	1	deny	sad	ORIG	0		accepting	LEMMA	1	accept	natural	ORIG	0		reassured	LEMMA	1	reassure	100	54	1	1	1	3	1		1.Natural 2.Accepting 3.Sad	I feel blessed to be able to accept that death is a natural part of life and to know that a wealth of emotions accompany the experience of death and that's ok. I hope that I have passed that on to my children and other family and I hope that talking about death becomes the norm opening the way for others to explore and accept their own mortality.......Death and dying will inevitably evoke a multi…	1. Fearful 2. Denying 3. Sad	The course has helped me shift from acceptance and understanding to more of a sense of peaceful acceptance
894	1	peaceful	ORIG	0		sadness	ORIG	0		relief	ORIG	0		finite	ORIG	0		lonely	ORIG	0		unprepared	ORIG	0		peaceful	ORIG	0		family	ORIG	0		relief	ORIG	0		100	54	1	1	0	2	0		1.Peaceful 2.Sadness 3.Relief		1.Finite 2.Lonely 3.Unprepared	3 words
372	1	natural	ORIG	0		emotional	ORIG	0		celebration	ORIG	0		fear	ORIG	0		disbelief	ORIG	0		taboo	ORIG	0				#NULL!				#NULL!				#NULL!		41.67	54	1	1	1	3	1	I believe that death is innately a natural part of life and should be a celebration of the person who was/is. It naturally can bring a period of sadness but this can be touched with love and joy as we remember who that person is to us. I believe that children should be encourages to share the experience as it part of every persons life cycle.	1. Natural 2. Emotional 3. Celebration	I was raised to think that death was something to be fearful of, it happened to other people and we do not discuss it as it is an intensely private time. As an adult I believe that we each have a choice about how we view, deal with and talk about death. As a child I was raised to fear death and to not discuss it as it was an intensely private time, to be whispered about by adults. As an adult I b…	1.Fear 2.Disbelief 3.Taboo
723	1	loss	ORIG	0		sadness	ORIG	0		peace	ORIG	0		final	ORIG	0		inevitable	ORIG	0		sad	ORIG	0		inevitable	ORIG	0		sadness	ORIG	0		loss	ORIG	0		100	54	1	1	1	3	1	This was very hard to think of just three words.	1. loss 2. sadness 3. peace		1. final 2. inevitable 3. sad
388	1	fearful	ORIG	0		final	ORIG	0		ending	ORIG	0		worried	ORIG	0		uncertainty	ORIG	0		disconnected	LEMMA	1	disconnect	acceptance	ORIG	0		fear	ORIG	0		peace	ORIG	0		100	54	1	1	1	0	0		1. fearful 2. final 3. ending		1.worried 2.uncertainty 3.disconected
577	1	beautiful	ORIG	0		honor	ORIG	0		privilege	ORIG	0		natural	ORIG	0		sad	ORIG	0		peace	ORIG	0		beautiful	ORIG	0		honor	ORIG	0		pain free	LEMMA	1	pain	100	54	1	1	1	3	1	It's a honour and privilege to be with someone in their final moments of life.	1. Beautiful 2. Honour 3. Privilege	My thoughts are more people need more education and understanding.	1. Natural 2. Sad 3. Peace	I still believe it can be beautiful and an honour to be with someone in their final moments and being pain free is so so important.
1079	1	relief	ORIG	0		sadness	ORIG	0		loss	ORIG	0				#NULL!				#NULL!				#NULL!				#NULL!				#NULL!				#NULL!		13.89	54	1	1	1	3	1	Grief and loss becomes personal	1.relief 2.sadness 3.loss
4	1	final	ORIG	0		loss	ORIG	0		inevitable	ORIG	0		sad	ORIG	0		fear	ORIG	0		unknown	ORIG	0				#NULL!				#NULL!				#NULL!		36.11	54	1	1	1	2	0		1.final 2.loss 3.inevitable		1. Sad 2. Fear 3. Unknown
1318	1	gone	LEMMA	1	go	final	ORIG	0		unknown	ORIG	0		scary	ORIG	0		sadness	ORIG	0		loss	ORIG	0		gone	LEMMA	1	go	peace	ORIG	0		sleep	ORIG	0		100	54	1	1	1	3	1	I used to be scared of death now I just imagine it is like going to sleep. Not scared anymore	1. gone 2. final 3. unknown	Scared of the unknown, sadness and loss for who stays behind. Sadness of leaving loved ones and feeling for them	1. Scary 2. Sadness 3. Loss
843	1	sadness	ORIG	0		relief	ORIG	0		emptiness	ORIG	0		avoidance	ORIG	0		sadness	ORIG	0		reluctance	ORIG	0		sadness	ORIG	0		avoidance	ORIG	0		finality	ORIG	0		100	54	1	1	0	2	0	As I don't or haven't dealt with death on a regular basis I had to sit and reflect on how I feel when confronted with death this is based on my personal experiences of death.	1. Sadness 2. Relief 3. Emptiness		1. Avoidance 2. Sadness 3. Reluctance
1051	1	inevitable	ORIG	0		readiness	ORIG	0		unknown	ORIG	0		unsure	ORIG	0		fear	ORIG	0		unknown	ORIG	0		calm	ORIG	0		informed	LEMMA	1	inform	planning	LEMMA	1	plan	100	54	1	1	1	3	1	Not fearful generally speaking. Do not always see good pain management. Or good services to allow dying at home with support	1.inevitable 2.readiness 3.unknown	Unsure of what will happen fearful of process. Not sure of the unknown and how to find out	1. Unsure 2. Fear 3. Unknown	I feel calm about what happens when I die I feel calm about how to make decisions I feel I am more informed. And am planning and advanced care discussion with family…...Calm about my Self and dying. Informed about new things. And planning advanced care directives and thinking about digital legacy
557	1	happiness	ORIG	0		comfort	ORIG	0		understanding	ORIG	0			BLANK	5			BLANK	5			BLANK	5				#NULL!				#NULL!				#NULL!		33.33	54	1	1	1	1	0	im at my best when I'm happy, wether it's doing something for someone else or my family. Every body likes to feel comfort, that's what being human is about Everybody likes to be understood	1.happiness 2.comfort 3.understanding		1. 2. 3.
170	1	profound	ORIG	0		challenging	LEMMA	1	challenge	liberating	ORIG	0		scared	ORIG	0		painful	ORIG	0		unsure	ORIG	0				#NULL!				#NULL!				#NULL!		69.44	54	1	1	0	3	1		1. Profound 2. Challenging 3. Liberating		1. Scared 2. Painful 3. Unsure
494	1	release	ORIG	0		challenge	ORIG	0		sad	ORIG	0		fear	ORIG	0		pain	ORIG	0		loss	ORIG	0				#NULL!				#NULL!				#NULL!		36.11	54	0	1	0	3	1	I sometimes think death is welcome: at least I will know how it all ends. The challenge is in staying true to myself, dying how I have lived, opening up to possibilities such as help from others. And not being overwhelmed with sadness at leaving the beautiful earth but with gratitude for life.	1. release 2. challenge 3. sad	from my observations of family members who have died (and what has prompted me to go deep into death over the last few years)	1. fear 2. pain 3. loss
1422	1	reluctant	ORIG	0		accepting	LEMMA	1	accept	peaceful	ORIG	0		terrified	ORIG	0		angry	ORIG	0		brimstone	ORIG	0		accepting	LEMMA	1	accept	reluctant	ORIG	0		peaceful	ORIG	0		100	54	1	0	1	3	1	I would not like to go "too soon" but most of my concerns are about leaving others, including my pets, behind.	1. reluctant 2. accepting 3. peaceful		1. terrified 2. angry 3. brimstone
765	1	accepting	LEMMA	1	accept	curious	ORIG	0		spiritual	ORIG	0		frightened	ORIG	0		angry	ORIG	0		confused	ORIG	0				#NULL!				#NULL!				#NULL!		33.33	54	1	1	1	3	1		1. accepting 2. curious 3. spiritual		1. frightened 2. angry 3. confused
856	1	peace	ORIG	0		pain	ORIG	0		frustration	ORIG	0		fear	ORIG	0		pain	ORIG	0		isolated	LEMMA	1	isolate			#NULL!				#NULL!				#NULL!		22.22	54	1	0	0	3	1		1.Peace 2.Pain 3.Frustration		1.Fear 2.Pain 3.Isolated
1128	1	peace	ORIG	0		final	ORIG	0		life altering	LEMMA	1	life	fear	ORIG	0		burden	ORIG	0		reflective	ORIG	0				#NULL!				#NULL!				#NULL!		72.22	54	1	0	1	3	1	my experiences with death have had a wide range. After my Dad died, it was the most significant life altering experience. I learned the most about death living with his. The finality of it was harsh. With my patients, I see many of them transform to a place of peace, with the ending of their suffering. I also eventually found peace in my Dads death.	1.peace 2.final 3. Life altering	i think fear is often the primary feeling on diagnosis. As an illness progressess and reflection becomes apparent, often there is a feeling of being a burden to family and primary care takers. In the case of sudden death, fear can be felt by the spouse or partner, how will they manage finacially, care for young family members etc. This can become an enormous burden and feel like you are carrying …	1. Fear 2. Burden 3. Reflective
416	1	open	ORIG	0		accepting	LEMMA	1	accept	inevitable	ORIG	0		frightened	ORIG	0		anxious	ORIG	0		uninformed	REPLACE	3	misguided			#NULL!				#NULL!				#NULL!		61.11	54	1	1	1	3	1	I am open to the fact that we all die. I accept that death is a part of life. If something is inevitable in our lives, can we become friends with it?	1.open 2.accepting 3.inevitable		1. frightened 2. anxious 3. uninformed
936	1	sadness	ORIG	0		farewell	ORIG	0		peace	ORIG	0		grief	ORIG	0		scared	ORIG	0		unknowing	REPLACE	3	unknown	natural process	LEMMA	1	natural	peace	ORIG	0		farewell	ORIG	0		100	54	1	1	1	2	0	1.Sadness, It's natural to feel sad when your life is near. The feeling you will never see your love ones and friends again. Their touch the laughter. 2. Farewell, I except death and dying is a natural process, we all have the same destiny. 3. Peace, No more pain and suffering It sad when someone you love pass away and saying farewell knowing you never be seeing them again. The process of grievin…	1. Sadness 2. Farewell 3. Peace	Feeling sad or depress and never seeing your family and friends and scared and frighten not knowing the unknown after death can be quite scary for some……..1. Grief, Feeling life ended, not experience their life and all goals. Never seeing their love ones again. 2. Unknown, Not knowing there is after life and are a heaven. 3.scared, frighten and alone.	1. Grief 2. scared 3.Unknowing	Dying is a natural process in all walks of life and we all hope it's in a humane way with out to much pain and suffering, finally at peace and say your farewell and see you on the other side but not to soon though.
708	1	relief	ORIG	0		grief	ORIG	0		spiritual	ORIG	0		grief	ORIG	0		heartache	ORIG	0		loss	ORIG	0				#NULL!				#NULL!				#NULL!		30.56	54	1	1	1	3	1		1. Relief 2. Grief 3. Spiritual		1. Grief 2. heartache 3. loss
221	1	apprehensive	ORIG	0		loss	ORIG	0		finality	ORIG	0		sad	ORIG	0		inevitable	ORIG	0		loss	ORIG	0				#NULL!				#NULL!				#NULL!		22.22	54	1	1	0	3	1	I'm not sure what I think about this. I really haven't talked to many people about death. I know that I fear it's finality	1. apprehensive 2. loss 3. finality		1.sad 2.inevitable 3.loss
800	1	release	ORIG	0		conclusion	ORIG	0		stillness	ORIG	0		pain	ORIG	0		secrecy	ORIG	0		loss	ORIG	0		unavoidable	ORIG	0		necessary	ORIG	0		final	ORIG	0		100	54	1	1	1	3	1		1. Release 2. Conclusion 3. Stillness		1. Pain 2. Secrecy 3. Loss
353	1	peaceful	ORIG	0		comfort	ORIG	0		supportive	ORIG	0		scared	ORIG	0		avoidance	ORIG	0		painful	ORIG	0		painfree	REPLACE	3	painless	comfortable	ORIG	0		end of life	LEMMA	1	end	100	54	1	1	1	3	1		1. Peaceful 2. Comfort 3. Supportive		1. Scared 2. Avoidance 3. Painful
251	1	powerless	ORIG	0		uncertain	ORIG	0		inert	MISS	4		sad	ORIG	0		mad	ORIG	0		bad	ORIG	0				#NULL!				#NULL!				#NULL!		36.11	54	1	1	0	3	1		1. Powerless 2. Uncertain 3. Inert		1. Sad 2. Mad 3. Bad
924	1	natural	ORIG	0		curious	ORIG	0		peaceful	ORIG	0				#NULL!				#NULL!				#NULL!				#NULL!				#NULL!				#NULL!		33.33	54	1	1	1	2	0	Death is all around in nature and humans are not exempt. I am curious about what lies after death and also if we are supported through dying by those who have died before us. I am hoping that death will be a release from dying - to rest in peace.	1.natural 2.curious 3.peaceful
854	1	peace	ORIG	0		love	ORIG	0		journey	ORIG	0		fear	ORIG	0		pain	ORIG	0		regrets	LEMMA	1	regret			#NULL!				#NULL!				#NULL!		25	54	0	1	1	2	0	Peace that comes over a body at the time of death and the environment in a dying persons room emanates peace at the time of death. Love is evident in those mourning the death or imminent death of a loved one. I believe that death is the start of another journey for the spirit and we move on from our physical body	1.Peace 2.Love 3.Journey	Fear of the unknown. Pain associated with death Regrets of things left undone or said.	1. Fear 2. Pain 3. Regrets
673	1	celebration	ORIG	0		planned	LEMMA	1	plan	involved	LEMMA	1	involve	fearful	ORIG	0		not acknowledged	MISS	4		denial	ORIG	0				#NULL!				#NULL!				#NULL!		19.44	54	1	1	0	3	1	It will be my last party. I plan to be fully involved with my last words being said to my friends and family.	1. Celebration 2. Planned 3. Involved	So many people will not even say the word death, yet alone talk about it. My point of view is that we plan and celebrate every aspect of our lives, yet so many refuse to acknowledge their death as part of their life.	1. Fearful 2. Not acknowledged 3. Denial
1213	1	comfortable	ORIG	0		open	ORIG	0		planning	LEMMA	1	plan	uncommunicative	REPLACE	3	unspeakable	curious	ORIG	0		fearful	ORIG	0		peaceful	ORIG	0		caring	LEMMA	1	care	transition	ORIG	0		100	54	1	1	0	3	1		1. comfortable 2. open 3. planning		1. uncommunicative 2. curious 3. fearful
479	1	end of a journey	LEMMA	1	end	peace	ORIG	0		painfree	REPLACE	3	painless	loss	ORIG	0		relief	ORIG	0		end	ORIG	0		peace	ORIG	0		discuss death	LEMMA	1	discuss	loved	ORIG	0		100	54	1	1	1	1	0		1. End of a journey 2.Peace 3.Painfree		1.Loss 2.Relief 3.End
69	1	lonely	ORIG	0		afraid	ORIG	0		hopeful	ORIG	0		sad	ORIG	0		angry	ORIG	0		sorrow	ORIG	0		resigned	LEMMA	1	resign	curious	ORIG	0		sorrow	ORIG	0		97.22	54	1	0	0	2	0		1. lonely 2. afraid 3. hopeful		1. sad 2. angry 3. sorrow
523	1	grief	ORIG	0		loss	ORIG	0		journey	ORIG	0		grief	ORIG	0		fear	ORIG	0		uncertainty	ORIG	0		acceptance	ORIG	0		transition	ORIG	0		support	ORIG	0		100	54	1	1	0	1	0		1.grief 2.loss 3.journey		1. Grief 2. Fear 3. Uncertainty
319	1	peace	ORIG	0		sadness	ORIG	0		loss	ORIG	0		grief	ORIG	0		loss	ORIG	0		end	ORIG	0		loss	ORIG	0		inevitable	ORIG	0		final	ORIG	0		100	54	1	1	1	3	1	Peace is for the person that has died. Sadness and loss for loved ones.	1. Peace 2. Sadness 3. Loss		1. Grief 2. Loss 3. End
1428	1	fascinating	ORIG	0		mysterious	ORIG	0		sad	ORIG	0		taboo	ORIG	0		final	ORIG	0		complicated	ORIG	0				#NULL!				#NULL!				#NULL!		44.44	54	1	1	0	2	0		1. Fascinating 2. Mysterious 3. Sad		1. Taboo 2. Final 3. Complicated
1125	1			#NULL!				#NULL!				#NULL!		loss	ORIG	0		frightening	ORIG	0		tears	LEMMA	1	tear			#NULL!				#NULL!				#NULL!		8.33	54	1	1	1	1	0				1.Loss 2.Frightening 3.Tears
1135	1	final	ORIG	0		emotion	ORIG	0		empty	ORIG	0		loss	ORIG	0		final	ORIG	0		hurt	ORIG	0		final	ORIG	0		peaceful	ORIG	0		sad	ORIG	0		100	54	1	1	1	1	0		1.Final 2.emotion 3.empty		1.Loss 2.final 3.hurt
549	1	sadness	ORIG	0		relief	ORIG	0		loss	ORIG	0		heartache	ORIG	0		grief	ORIG	0		loss	ORIG	0				#NULL!				#NULL!				#NULL!		30.56	54	1	1	1	3	1	Death can be very hard for some families but the again for the person dying it can be relief.	1. Sadness 2. Relief 3. Loss	It's the thought of never seeing the person again that gives people such heartache and grief can be long and painful because of the loss of a loved one.	1. Heartache 2. Grief 3. Loss
208	0	final	ORIG	0		peaceful	ORIG	0		relief	ORIG	0		fear	ORIG	0		confrontational	STEM	2	confront	anguish	ORIG	0				#NULL!				#NULL!				#NULL!		8	55	1	1	1	3	1
1417	0	sad	ORIG	0		inevitable	ORIG	0		gone	LEMMA	1	go	sad	ORIG	0		inevitable	ORIG	0		gone	LEMMA	1	go			#NULL!				#NULL!				#NULL!		8	55	1	1	1	2	0
98	0	raw	ORIG	0		hard	ORIG	0		exhausting	LEMMA	1	exhaust	avoidance	ORIG	0		fear	ORIG	0		faith	ORIG	0				#NULL!				#NULL!				#NULL!		12	55	1	1	1	3	1
1154	0	natural	ORIG	0		inevitable	ORIG	0		mysterious	ORIG	0		sad	ORIG	0		frightening	ORIG	0		not-going-to-happen	MISS	4		inevitable	ORIG	0		mysterious	ORIG	0		challenging	LEMMA	1	challenge	92	55	1	1	1	3	1
1462	0	tough	ORIG	0		inevitable	ORIG	0		peaceful	ORIG	0		unspeakable	ORIG	0		frightening	ORIG	0		traumatic	ORIG	0				#NULL!				#NULL!				#NULL!		40	55	1	1	1	1	0
1475	0	natural	ORIG	0		life-affirming	REPLACE	3	affirmation	transition	ORIG	0		sad	ORIG	0		fear	ORIG	0		avoid	ORIG	0				#NULL!				#NULL!				#NULL!		8	55	1	1	0	1	0
720	0	curious	ORIG	0		calm	ORIG	0		wondering	LEMMA	1	wonder	fearful	ORIG	0		ignorant	ORIG	0		aversive	REPLACE	3	aversion	curious	ORIG	0		calm	ORIG	0		wondering	LEMMA	1	wonder	90	55	1	1	1	3	1
121	0	inevitable	ORIG	0		challenging	LEMMA	1	challenge	privileged	ORIG	0		unknown	ORIG	0		challenging	LEMMA	1	challenge	scary	ORIG	0		respect	ORIG	0		peace	ORIG	0		love	ORIG	0		78	55	1	1	1	3	1
1425	0		BLANK	5			BLANK	5			BLANK	5			BLANK	5			BLANK	5			BLANK	5				#NULL!				#NULL!				#NULL!		34	55	1	1	1	3	1
179	0	transitional	ORIG	0		generational	REPLACE	3	generation	inevitable	ORIG	0		regrettable	ORIG	0		horrifying	ORIG	0		something-to-postpone	REPLACE	3	postpone			#NULL!				#NULL!				#NULL!		72	55	1	1	0	3	1
1137	0	inevitable	ORIG	0		affirming	REPLACE	3	affirmation	unknown	ORIG	0		taboo	ORIG	0		unknown	ORIG	0		scary	ORIG	0				#NULL!				#NULL!				#NULL!		14	55	1	1	1	3	1
493	0	unavoidable	ORIG	0		uncontrollable	ORIG	0		release	ORIG	0		scary	ORIG	0		fearful	ORIG	0		final	ORIG	0				#NULL!				#NULL!				#NULL!		22	55	1	1	0	0	0
1390	0	later-please	REPLACE	3	late	later-please	REPLACE	3	late	live	ORIG	0		bad	ORIG	0		painful	ORIG	0		never	MISS	4				#NULL!				#NULL!				#NULL!		64	55	1	1	0	3	1
382	0	uncontrollable	ORIG	0		unimaginable	ORIG	0		eternity	ORIG	0		suffering	LEMMA	1	suffer	relief	ORIG	0		nothingness	ORIG	0				#NULL!				#NULL!				#NULL!		12	55	1	1	1	3	1
397	0		BLANK	5			BLANK	5			BLANK	5			BLANK	5			BLANK	5			BLANK	5		journey	ORIG	0		grief	ORIG	0		eternity	ORIG	0		86	55	1	1	0	3	1
33	0	journey	ORIG	0		calm	ORIG	0		home	ORIG	0		fear	ORIG	0		pain	ORIG	0		suffering	LEMMA	1	suffer			#NULL!				#NULL!				#NULL!		68	55	1	0	0	3	1
61	0	peace	ORIG	0		inevitable	ORIG	0		fear	ORIG	0		fear	ORIG	0		unknown	ORIG	0		inevitable	ORIG	0		inevitable	ORIG	0		peaceful	ORIG	0		eternal	ORIG	0		82	55	1	1	1	2	0
1121	0	sadness	ORIG	0		normal	ORIG	0		loss	ORIG	0		distressing	ORIG	0		battle	ORIG	0		loss	ORIG	0		love	ORIG	0		life	ORIG	0		comfort	ORIG	0		72	55	1	1	1	3	1
1174	0	final	ORIG	0		respect	ORIG	0		love	ORIG	0		distressing	ORIG	0		heartbreaking	ORIG	0		sad	ORIG	0				#NULL!				#NULL!				#NULL!		40	55	1	1	1	3	1
1361	0	curious	ORIG	0		accepting	LEMMA	1	accept	expectant	STEM	2	expect	frightened	ORIG	0		disconnected	LEMMA	1	disconnect	accepting	LEMMA	1	accept			#NULL!				#NULL!				#NULL!		30	55	1	1	0	3	1
709	0	comfortable	ORIG	0		empowered	REPLACE	3	power	grace	REPLACE	3	gracious	scared	ORIG	0		ignorant	ORIG	0		denying	LEMMA	1	deny			#NULL!				#NULL!				#NULL!		10	55	1	1	1	3	1
1387	0			#NULL!				#NULL!				#NULL!				#NULL!				#NULL!				#NULL!		natural	ORIG	0		life	ORIG	0		compassion	ORIG	0		74	55	1	1	1	3	1
342	0	cheated	LEMMA	1	cheat	confused	ORIG	0		emotions	LEMMA	1	emotion	sad	ORIG	0		lost	ORIG	0		empty	ORIG	0				#NULL!				#NULL!				#NULL!		74	55	1	1	0	2	0
642	0	painfree	REPLACE	3	painless	peaceful	ORIG	0		letting-go	REPLACE	3	let		BLANK	5			BLANK	5			BLANK	5		inevitable	ORIG	0		painfree	REPLACE	3	painless	peaceful	ORIG	0		68	55	1	1	1	3	1
597	0	natural	ORIG	0		inevitable	ORIG	0		misunderstood	LEMMA	1	misunderstand	natural	ORIG	0		inevitable	ORIG	0		misunderstood	LEMMA	1	misunderstand	inevitable	ORIG	0		unpredictable	ORIG	0		peace	ORIG	0		84	55	1	1	1	3	1
551	0	challenging	LEMMA	1	challenge	forever	REPLACE	3	forevermore	meaningful	ORIG	0		sad	ORIG	0		challenging	LEMMA	1	challenge	stressful	ORIG	0		inevitable	ORIG	0		forever	REPLACE	3	forevermore	peaceful	ORIG	0		88	55	1	1	0	3	1
32	0	natural	ORIG	0		unknown	ORIG	0		scary	ORIG	0		inevitable	ORIG	0		scary	ORIG	0		unknown	ORIG	0				#NULL!				#NULL!				#NULL!		58	55	1	1	0	3	1
864	0	anger	ORIG	0		apprehension	ORIG	0		peace	ORIG	0		fear	ORIG	0		depression	ORIG	0		anger	ORIG	0		anger	ORIG	0		practicality	REPLACE	3	practical	peace	ORIG	0		82	55	1	1	0	3	1
734	0	circle-of-life	REPLACE	3	circle	circle-of-life	REPLACE	3	circle	circle-of-life	REPLACE	3	circle	scary	ORIG	0		final	ORIG	0		empty	ORIG	0		circle-of-life	REPLACE	3	circle	circle-of-life	REPLACE	3	circle	circle-of-life	REPLACE	3	circle	96	55	1	1	1	3	1
596	0	uncomfortable	ORIG	0		scared	ORIG	0		unknown	ORIG	0		sad	ORIG	0		lonely	ORIG	0		scared	ORIG	0				#NULL!				#NULL!				#NULL!		14	55	1	1	1	2	0
1184	0	respectful	ORIG	0		quiet	ORIG	0		uncertain	ORIG	0		fearful	ORIG	0		uncertain	ORIG	0		mystery	ORIG	0				#NULL!				#NULL!				#NULL!		58	55	1	1	0	3	1
1270	0	cycle	ORIG	0		transition	ORIG	0		love	ORIG	0		sad	ORIG	0		afraid	ORIG	0		unknown	ORIG	0		life-enhancing	REPLACE	3	enhancement	collaborative	REPLACE	3	collaboration	loving	STEM	2	love	82	55	1	1	0	3	1
1050	0	finality	ORIG	0		loss	ORIG	0		sadness	ORIG	0		pain	ORIG	0		fear	ORIG	0		failure	ORIG	0				#NULL!				#NULL!				#NULL!		46	55	1	1	1	3	1
294	0	dignified	ORIG	0		peaceful	ORIG	0		loved	ORIG	0		avoidance	ORIG	0		unaccepting	REPLACE	3	unacceptable	fearful	ORIG	0				#NULL!				#NULL!				#NULL!		50	55	1	1	0	3	1
287	1	inevitable	ORIG	0		sad	ORIG	0		moving	LEMMA	1	move	tragic	ORIG	0		horrible	ORIG	0		painful	ORIG	0		acceptance	ORIG	0		planning	LEMMA	1	plan	hope for the future	LEMMA	1	hope	100	55	0	1	1	3	1		1. Inevitable 2. Sad 3. Moving	This is my opinion of the view of the majority. However, I think more people will accept the death of their friends and family if given a chance to reflect and with support.	1. Tragic 2. Horrible 3. Painful	These were the thoughts that sprung to my mind. I'm not sure what they mean. I'll have to think about it - it could be that I am in a more relaxed physical environment than when I started the course.
262	1	release	ORIG	0		celebrate	ORIG	0		reincarnate	REPLACE	3	reincarnation	postpone	ORIG	0		fear	ORIG	0		ending	ORIG	0		release	ORIG	0		celebration	ORIG	0		saying goodbye	LEMMA	1	say	100	55	1	1	0	3	1	Death can be a release from one's current roles, responsibilities, pain, a completion of one's life plan; dying can be an opportunity to celebrate what has been achieved in life; and to prepare for the potential to be reincarnated……. Releasing one's hold on a role, responsibility, lifestyle; letting go; celebrating what has been achieved; preparing for the next life.	1.Release 2.Celebrate 3.Reincarnate	In my culture, generally it means avoiding anything associated with, or leading towards, including speech; Fearing what it means; endings that can bring nothing but pain.	1. Postpone 2. Fear 3. Ending
252	1	relief	ORIG	0		release	ORIG	0		completion	ORIG	0		sadness	ORIG	0		loss	ORIG	0		funeral	ORIG	0		peaceful	ORIG	0		sad	ORIG	0		emptiness	ORIG	0		100	55	1	1	0	1	0	Sorry i"m not good at writing what i feel, it doesn't come out right. The people i have seen pass seem to look relieved. Their pain is no longer there.	1.relief 2.release 3.completion	Sadness, loss and funeral are all hand in hand. It is sad to lose someone you love.	1. sadness 2. loss 3. funeral
824	1	solace	ORIG	0		reflection	ORIG	0		memories	ORIG	0		emptiness	ORIG	0		heartache	ORIG	0		fear	ORIG	0				#NULL!				#NULL!				#NULL!		22.22	55	1	1	1	2	0		1. solace 2. reflection 3. memories		1.emptiness 2.heartache 3.fear
84	1	inevitable	ORIG	0		unknown	ORIG	0		thought-provoking	REPLACE	3	thoughtful	scared	ORIG	0		unavoidable	ORIG	0		anxiety	ORIG	0		inevitable	ORIG	0		peace	ORIG	0		life-cycle	REPLACE	3	cycle	100	55	1	0	1	3	1		1.inevitable 2.unknown 3.thought-provoking		1. scared 2. unavoidable 3.anxiety
1389	1	final	ORIG	0		expectant	STEM	2	expect	sad	ORIG	0		sad	ORIG	0		glad	ORIG	0		unexpected	ORIG	0		reflective.	LEMMA	1	reflective	peaceful	ORIG	0		accepting	LEMMA	1	accept	100	55	1	1	1	3	1		1.Final 2.Expectant 3.Sad	I often hear this.	1. sad 2. glad 3. Unexpected
1321	1	final	ORIG	0		inevitable	ORIG	0		sad	ORIG	0		final	ORIG	0		inevitable	ORIG	0		sad	ORIG	0				#NULL!				#NULL!				#NULL!		25	55	1	1	1	3	1		1. Final 2. Inevitable 3. Sad		1. Final 2. Inevitable 3. Sad
526	1	mystery	ORIG	0		scary	ORIG	0		motivating	LEMMA	1	motivate	natural	ORIG	0		sad	ORIG	0		uncomfortable	ORIG	0				#NULL!				#NULL!				#NULL!		30.56	55	1	0	1	1	0	Death is a huge mystery. There are many ideas about what happens after death and at times I have been convinced of particular ones..but as I lay here in bed late at night responding to this question..there seems to be more hope about what it might be rather than certainty..hence the mystery...what was the question again?.. interesting that when asked to find words to describe feelings about death…	1. Mystery 2. scary 3. motivating	I think , but dont really know for sure that alot or most other people are more OK with the fact of dying..and just dont think about it as much, as I do. (natural) Sad..people I would say generally are of a consensus that death usually involves some sadness. The word uncomfortable doesnt represent the actual dying process, but the fact that most people are uncomfortable talking about death.	1. natural 2. sad 3. uncomfortable
495	1	dignity	ORIG	0		freedom	ORIG	0		controversy	ORIG	0		taboo	ORIG	0		unspoken	ORIG	0		scary	ORIG	0				#NULL!				#NULL!				#NULL!		36.11	55	1	1	0	3	1		1.dignity 2.freedom 3.controversy		1. Taboo 2. Unspoken 3. Scary
476	1	accepting	LEMMA	1	accept	grief	ORIG	0		regret	ORIG	0		fear	ORIG	0		apprehensive	ORIG	0		resistant	ORIG	0		acceptance	ORIG	0		grace	REPLACE	3	gracious	dignity	ORIG	0		100	55	1	1	1	3	1		1. accepting 2. grief 3. regret	I think it's natural to be afraid of death. The only fear i have is that my grandchildren will forget me. Even then - I won't be around to know that, will i?	1. Fear 2. Apprehensive 3. resistant
193	1	final	ORIG	0		scary	ORIG	0		inevitable	ORIG	0		painful	ORIG	0		fearful	ORIG	0		sorrow	ORIG	0				#NULL!				#NULL!				#NULL!		38.89	55	1	1	1	3	1		1. Final 2. Scary 3. Inevitable		1. Painful 2. Fearful 3. Sorrow
758	1	new frontier	LEMMA	1	new	sad	ORIG	0		interesting	ORIG	0		sad	ORIG	0		scary	ORIG	0		unwelcome	ORIG	0				#NULL!				#NULL!				#NULL!		13.89	55	1	1	1	3	1		1. New frontier 2.Sad 3.Interesting		1.Sad 2.Scary 3.Unwelcome
619	1	sacred	ORIG	0		life	ORIG	0		transition	ORIG	0		fear	ORIG	0		dark	ORIG	0		lonely	ORIG	0				#NULL!				#NULL!				#NULL!		13.89	55	1	0	0	3	1		1. Sacred 2. Life 3. Transition		1. fear 2. dark 3. lonely
1287	1	process	ORIG	0		individual	ORIG	0		transformation	ORIG	0		fear	ORIG	0		unknown	ORIG	0		end	ORIG	0		individual	ORIG	0		life	ORIG	0		transformation	ORIG	0		94.44	55	1	1	1	3	1		1. process 2.individual 3. transformation		1.fear 2.unknown 3.end
1261	1	emotional	ORIG	0		involved	LEMMA	1	involve	pain free	LEMMA	1	pain	frightening	ORIG	0		anger	ORIG	0		no control	REPLACE	3	uncontrollable			#NULL!				#NULL!				#NULL!		25	55	1	1	1	0	0	This took some thought	1.Emotional 2.Involved 3.Pain free		1.Frightening 2.Anger 3.No control
1147	1	mystery	ORIG	0		sadness	ORIG	0		loss	ORIG	0		grief	ORIG	0		denial	ORIG	0		loss	ORIG	0				#NULL!				#NULL!				#NULL!		30.56	55	1	1	1	3	1		1. Mystery 2. Sadness 3. Loss		1. Grief 2. Denial 3. Loss
913	1	serenity	ORIG	0		comfort	ORIG	0		time	ORIG	0		fear	ORIG	0		anxiety	ORIG	0		lost	ORIG	0		passed on	LEMMA	1	pass	passed away	LEMMA	1	pass	rest in peace	LEMMA	1	rest	100	55	0	1	1	3	1	I associate death and dying with serenity, comfort and at the person's time.	1.serenity 2.comfort 3.time	Most people i talk to have immediate reaction with fear, anxiety and feeling lost and do not know what to do next. I will have to fill in those gaps and many times repeatedly till they come to terms with these words death and dying.	1. fear 2. anxiety 3. lost
585	1	ok	MISS	4		informed	LEMMA	1	inform	pragmatic	ORIG	0		anxious	ORIG	0		scared	ORIG	0		worried	ORIG	0		ok	MISS	4		sad	ORIG	0		inescapable	REPLACE	3	unavoidable	100	55	1	1	1	3	1		1. ok 2. informed 3. pragmatic		1.anxious 2.scared 3.worried
998	1	final	ORIG	0		love	ORIG	0		goodbye	REPLACE	3	farewell	grief	ORIG	0		sad	ORIG	0		distress	ORIG	0				#NULL!				#NULL!				#NULL!		19.44	55	0	1	1	3	1	Death is the end and that we no longer exist	1.Final 2.love 3.goodbye		1. grief 2. sad 3. distress
555	1	respectful	ORIG	0		familiar	ORIG	0		knowledgeable	ORIG	0		curious	ORIG	0		unsure	ORIG	0		familiar	ORIG	0				#NULL!				#NULL!				#NULL!		30.56	55	1	1	1	3	1	Difficult to pin it down to 3 words. Curious, passionate,interested,chosen,mortal, closer	1.respectful 2. Familiar 3. Knowledgeable	I can't assume to know. I have knowledge and experience from nursing but we have all had experience in some way with death.	1. Curious 2. Unsure 3. Familiar
284	1	curious	ORIG	0		natural	ORIG	0		baffled	REPLACE	3	bewildered	welcome	ORIG	0		frightened	ORIG	0		angry	ORIG	0		unafraid	ORIG	0		afraid	ORIG	0		sad	ORIG	0		94.44	55	1	1	1	3	1	So many ways to die, and times of life to die. At times death can be timely and appropriate - as in an old person who has clearly lived a full life; when someone is young, or a death can be totally out of the blue, it can be hard to understand. One part of me recognises that we have no guarantee of a long life and that death can come at any time, yet another part of me (in observing the death of …	1.curious 2.natural 3.baffled	For some, such as the very old and those who are suffering, death can feel welcome. Their time is up and they feel ready to die. Family members may also feel similarly. But most people don't want to suffer or feel pain - and I think that makes people feel frightened of the process of dying. Others might feel frightened because of knowing what impact their death may have on others. Angry - well, t…	1. welcome 2. frightened 3. angry	Generally I am not afraid of dying or death ... mine that is. However, I think that might be because I am not sick or dying. If all of a sudden I was confronting the end of my life, I think I might feel some fears. My sadness would be in leaving all that is good and wonderful about being alive; and leaving my partner to struggle again with grief, and find a different way of living.
1363	1			#NULL!				#NULL!				#NULL!				#NULL!				#NULL!				#NULL!		life	ORIG	0		choices	LEMMA	1	choice	personal	ORIG	0		72.22	55	1	1	0	0	0
1049	1	sadness	ORIG	0		sympathy	ORIG	0		grief	ORIG	0		sadness	ORIG	0		fearful	ORIG	0		lost	ORIG	0				#NULL!				#NULL!				#NULL!		27.78	55	1	1	1	3	1		1.sadness 2.sympathy 3.grief		1. Sadness 2. Fearful 3. Lost
690	1	accepting	LEMMA	1	accept	lifecycle	REPLACE	3	cycle	acknowledge	ORIG	0		fear	ORIG	0		anxious	ORIG	0		relief	ORIG	0				#NULL!				#NULL!				#NULL!		16.67	55	1	1	1	3	1		1.Accepting 2.Lifecycle 3.Acknowledge		1.Fear 2.Anxious 3.Relief
813	1	comfortable	ORIG	0		privileged	ORIG	0		moving	LEMMA	1	move	fearful	ORIG	0		resolved	LEMMA	1	resolve	final	ORIG	0				#NULL!				#NULL!				#NULL!		77.78	55	1	1	1	3	1		1.comfortable 2.privileged 3.moving		1.fearful 2.resolved 3.final
582	1	sadness	ORIG	0		mystery	ORIG	0		spiritual	ORIG	0		afraid	ORIG	0		awkward	ORIG	0		respectful	ORIG	0				#NULL!				#NULL!				#NULL!		41.67	55	1	0	0	3	1	There is something sad to me about the inevitability of death, the passage, the farewell, to all that we have loved and held dear. It is also mysterious; we really cannot know what death is, when it will happen to us or our loved ones, and how each of us will finally pass. It is a spiritual experience, one that transcends the intellectual, emotional and physical limits of our daily life. Somethin…	1. Sadness 2. Mystery 3. Spiritual	I think people are afraid of death, and being in a conversation on it. It can feel awkward - why are we talking about this, it's so negative and depressing, it's confronting, it creates discomfort. I think we are uncomfortable about our "roles" in death: how are we supposed to act, what are we supposed to do, what is the process, what is expected, etc. At the same time, there is a respect for dea…	1. Afraid 2. Awkward 3. Respectful
1212	1	scared	ORIG	0		sad	ORIG	0		accepting	LEMMA	1	accept	peaceful	ORIG	0		inevitable	ORIG	0		sad	ORIG	0				#NULL!				#NULL!				#NULL!		33.33	55	1	1	1	3	1		1. Scared 2. Sad 3. Accepting		1.Peaceful 2.Inevitable 3.Sad
592	1	final	ORIG	0		celebration	ORIG	0		memories	ORIG	0		scary	ORIG	0		painful	ORIG	0		unknown	ORIG	0		comfortable	ORIG	0		challenged	LEMMA	1	challenge	aware	ORIG	0		100	55	1	1	1	3	1		1.final 2.celebration 3.memories		1. scary 2. painful 3. unknown
1391	1	inevitable	ORIG	0		peaceful	ORIG	0		sad	ORIG	0		fear	ORIG	0		reluctance	ORIG	0		resistance	ORIG	0				#NULL!				#NULL!				#NULL!		19.44	55	1	1	0	3	1	I accept the inevitability of dying, and see myself as as much a part of the environment as every other animal on this earth. Like all life, on my death my body will decompose and my elements will disperse and my atoms will join others in the world. This brings me peace. I am sad when my loved ones die, and will be sad facing my own death, because I will not be able to enjoy the company of those …	1. Inevitable 2. Peaceful 3. Sad	I see around me a lot of fear and resistance to death in our community, and I think that causes us to turn dying into a hidden, bad and ugly thing in Western society.	1. Fear 2. Reluctance 3. Resistance
263	1	can't wait	LEMMA	1	can	to go	REPLACE	3	go	home!	LEMMA	1	home	curious	ORIG	0		fearful	ORIG	0		denial	ORIG	0		death positive	LEMMA	1	death	grateful	ORIG	0		open	ORIG	0		100	55	1	0	1	2	0	no fear	1.can't wait 2. to go 3. home!		1. curious 2. fearful 3. denial
722	1	inevitable	ORIG	0		peace	ORIG	0		eternity	ORIG	0		dark	ORIG	0		taboo	ORIG	0		fearful	ORIG	0				#NULL!				#NULL!				#NULL!		88.89	55	1	1	1	2	0	I am not scared of dying and have made my wishes known for my end of life treatment. I know exactly what I do and don't want so when and if the times comes for end of life care my family already know my decisions.	1. Inevitable 2. Peace 3. Eternity	I think in society death is still something people are fearful of. Fear of the unknown, fear of dying in pain and fear of leaving behind loved ones to name a few.	1. Dark 2. Taboo 3. Fearful
1436	1	comfort	ORIG	0		support	ORIG	0		acceptance	ORIG	0		scared	ORIG	0		uninformed	REPLACE	3	misguided	unprepared	ORIG	0				#NULL!				#NULL!				#NULL!		30.56	55	1	0	1	2	0		1.Comfort 2.Support 3. Acceptance		1. Scared 2. Uninformed 3. Unprepared
1355	0	natural	ORIG	0		inevitable	ORIG	0		freeing	LEMMA	1	free	fearful	ORIG	0		denial	ORIG	0		immortal	ORIG	0				#NULL!				#NULL!				#NULL!		54	56	1	1	1	3	1
928	0	respectful	ORIG	0		individual	ORIG	0		calm	ORIG	0		fearful	ORIG	0		anxious	ORIG	0		lonely	ORIG	0		respectful	ORIG	0		individual	ORIG	0		calm	ORIG	0		84	56	1	1	0	2	0
10	0	love	ORIG	0		vulnerable	ORIG	0		transition	ORIG	0		fear	ORIG	0		taboo	ORIG	0		alone	ORIG	0		love	ORIG	0		vulnerable	ORIG	0		transition	ORIG	0		90	56	1	1	1	3	1
67	0	inevitable	ORIG	0		unknown	ORIG	0		fear	ORIG	0		fear	ORIG	0		acceptance	ORIG	0		denial	ORIG	0		ready	ORIG	0		set	ORIG	0		go	ORIG	0		96	56	1	1	0	2	0
181	0	reverence	ORIG	0		compassion	ORIG	0		competence	ORIG	0		reverence	ORIG	0		inexpert	REPLACE	3	inexperienced	reluctance	ORIG	0				#NULL!				#NULL!				#NULL!		20	56	1	1	1	3	1
710	0	sad	ORIG	0		blessing	ORIG	0		heartbreaking	ORIG	0		sad	ORIG	0		blessing	ORIG	0		heartbreaking	ORIG	0				#NULL!				#NULL!				#NULL!		28	56	1	1	1	0	0
349	0	fear	ORIG	0		sadness	ORIG	0		pain	ORIG	0		fear	ORIG	0		loss	ORIG	0		sadness	ORIG	0				#NULL!				#NULL!				#NULL!		8	56	1	1	1	3	1
509	0	normal	ORIG	0		sad	ORIG	0		loss	ORIG	0		fear	ORIG	0		loss	ORIG	0		tragedy	ORIG	0				#NULL!				#NULL!				#NULL!		28	56	1	1	1	3	1
512	0	i-will-die	REPLACE	3	die	i-will-die	REPLACE	3	die	i-will-die	REPLACE	3	die	too-hard	REPLACE	3	hard	undiscussed	MISS	4		undiscussed	MISS	4			BLANK	5			BLANK	5			BLANK	5		94	56	0	1	1	2	0
961	0	final	ORIG	0		sad	ORIG	0		relief	ORIG	0		tragic	ORIG	0		unfair	ORIG	0		devastating	ORIG	0				#NULL!				#NULL!				#NULL!		10	56	1	1	0	3	1
711	0	inevitable	ORIG	0		peaceful	ORIG	0		release	ORIG	0		fear	ORIG	0		pain	ORIG	0		sorrow	ORIG	0				#NULL!				#NULL!				#NULL!		56	56	1	1	1	3	1
440	0	personal	ORIG	0		debilitating	ORIG	0		normal	ORIG	0		scary	ORIG	0		taboo	ORIG	0		ignorance	ORIG	0		personal	ORIG	0		choice	ORIG	0		difficult	ORIG	0		94	56	1	1	1	3	1
139	0	painfree	REPLACE	3	painless	peaceful	ORIG	0		family	ORIG	0		morphine	ORIG	0		sad	ORIG	0		stress	ORIG	0				#NULL!				#NULL!				#NULL!		64	56	1	1	1	3	1
871	0	inevitable	ORIG	0		journey	ORIG	0		hope	ORIG	0		frightened	ORIG	0		inevitable	ORIG	0		scared	ORIG	0		inevitable	ORIG	0		planning	LEMMA	1	plan	family	ORIG	0		82	56	1	1	1	3	1
634	0	greatest-adventure	REPLACE	3	adventure	greatest-adventure	REPLACE	3	adventure	greatest-adventure	REPLACE	3	adventure	unknown	ORIG	0		frightening	ORIG	0		uncontrollable	ORIG	0		normal	ORIG	0		natural	ORIG	0		journey	ORIG	0		96	56	1	1	0	3	1
1206	0	natural	ORIG	0		inevitable	ORIG	0		variable	ORIG	0		painful	ORIG	0		regretful	ORIG	0		difficult	ORIG	0				#NULL!				#NULL!				#NULL!		12	56	1	1	0	3	1
186	0	sadness	ORIG	0		loneliness	ORIG	0		grief	ORIG	0		anger	ORIG	0		cheated	LEMMA	1	cheat	sadness	ORIG	0				#NULL!				#NULL!				#NULL!		36	56	1	1	1	0	0
1189	0	fear	ORIG	0		ignorance	ORIG	0		detached	ORIG	0		fear	ORIG	0		ignorance	ORIG	0		detached	ORIG	0				#NULL!				#NULL!				#NULL!		26	56	1	1	1	0	0
70	0	unknown	ORIG	0		spacious	ORIG	0		hard	ORIG	0		scary	ORIG	0		hard	ORIG	0		heaven	ORIG	0				#NULL!				#NULL!				#NULL!		22	56	0	1	0	3	1
27	0	normal	ORIG	0		definite	ORIG	0		freedom	ORIG	0		pain	ORIG	0		loss	ORIG	0		fear	ORIG	0				#NULL!				#NULL!				#NULL!		20	56	1	1	1	3	1
1310	0	emotional	ORIG	0		privileged	ORIG	0		personal	ORIG	0		fearful	ORIG	0		sad	ORIG	0		terrifying	ORIG	0		personal	ORIG	0		peaceful	ORIG	0		dignified	ORIG	0		80	56	1	1	1	2	0
977	0	inevitable	ORIG	0		grief	ORIG	0		too-soon	MISS	4		scary	ORIG	0		preventable	STEM	2	prevent	pain	ORIG	0				#NULL!				#NULL!				#NULL!		4	56	1	1	1	3	1
1467	0	inevitable	ORIG	0		final	ORIG	0		emotive	REPLACE	3	emotional	helpless	ORIG	0		sad	ORIG	0		loss	ORIG	0				#NULL!				#NULL!				#NULL!		18	56	1	1	1	3	1
444	1	individual	ORIG	0		life	ORIG	0		expression	ORIG	0		inevitable	ORIG	0		scary	ORIG	0		uncertain	ORIG	0		final	ORIG	0		peaceful	ORIG	0		prepared	REPLACE	3	prepare	100	56	1	1	1	2	0		1.individual 2.life 3.expression	I think many people find death scary & uncertain because they are uncomfortable talking about it (their own death as well as others' ) to other people.Some people have had limited personal experience with those who are dying & don't know what to say or how to act around them .Death is inevitable for all of us.	1.inevitable 2.scary 3.uncertain
807	1			#NULL!				#NULL!				#NULL!			BLANK	5			BLANK	5			BLANK	5				#NULL!				#NULL!				#NULL!		27.78	56	1	1	1	3	1				1. 2. 3.
489	1	uncertain	ORIG	0		sad	ORIG	0		inadequate	ORIG	0		frightened	ORIG	0		unsure	ORIG	0		nervous	ORIG	0		comfortable	ORIG	0		accepting	LEMMA	1	accept	less fearful	MISS	4		100	56	1	1	1	1	0		1. Uncertain 2. Sad 3. Inadequate		1. Frightened 2. Unsure 3. Nervous
504	1	fear	ORIG	0		devastation	ORIG	0		loneliness	ORIG	0		denial	ORIG	0		unbelieving	REPLACE	3	unbelievable	bewilderment	REPLACE	3	bewildered	loneliness	ORIG	0		heaven and meeting loved ones and god	LEMMA	1	heaven	blessing (if person has suffered immensely)	LEMMA	1	blessing	100	56	1	1	1	1	0		1. Fear 2. Devastation 3. Loneliness		1.Denial 2.Unbelieving 3.Bewilderment
537	1	anxious	ORIG	0		curious	ORIG	0		inevitable	ORIG	0		brave	ORIG	0		peaceful	ORIG	0		impatient	ORIG	0				#NULL!				#NULL!				#NULL!		22.22	56	1	1	1	3	1		1. Anxious 2. Curious 3. Inevitable		1. Brave 2. Peaceful 3. Impatient
1337	1	inevitable	ORIG	0		sad	ORIG	0		eternal	ORIG	0		sadness	ORIG	0		loss	ORIG	0		inevitable	ORIG	0		definite	ORIG	0		peace	ORIG	0		final	ORIG	0		100	56	1	1	1	3	1	Everyone has to face death. It is sad for those left behind who have lost someone. Is it eternal?	1.inevitable 2.sad 3.eternal		1. Sadness 2. Loss 3. Inevitable
178	1	loss	ORIG	0		sad	ORIG	0		lonely	ORIG	0		rest in peace	LEMMA	1	rest	painfree	REPLACE	3	painless	loss	ORIG	0		relax	ORIG	0		peaceful	ORIG	0		painfree	REPLACE	3	painless	100	56	1	1	1	0	0	Its sad to loose a loved one. I have to cope without that person, they aren't with me anymore. How will I cope I b lonely.	1.loss 2.sad 3.lonely	no one should be in pain when dying. They should be comfortable.	1. rest in peace 2. Painfree 3. Loss	relax peaceful and painfree u want that when u die
967	1	fact	ORIG	0		courage	ORIG	0		emotional	ORIG	0		fear	ORIG	0		avoid	ORIG	0		horrible	ORIG	0				#NULL!				#NULL!				#NULL!		22.22	56	1	0	1	2	0	Death is a certain fact. I believe it takes courage to die well and I believe death is surrounded by emotion. I feel a lot of emotion when thinking of my own death.	1. fact 2.courage 3.emotional	These ar the three reactions that I most often experience, quite simply when I bring up my work in palliative care.	1. fear 2. avoid 3. horrible
808	1		BLANK	5			BLANK	5			BLANK	5				#NULL!				#NULL!				#NULL!				#NULL!				#NULL!				#NULL!		5.56	56	1	1	1	2	0		1. 2. 3.
892	1	sad	ORIG	0		accepting	LEMMA	1	accept	hopeful	ORIG	0		alone	ORIG	0		afraid	ORIG	0		uncertain	ORIG	0				#NULL!				#NULL!				#NULL!		13.89	56	1	1	0	3	1	Sad if it's a loved one, accepting that it's inevitable, hopeful that it can be a positive experience.	1. Sad 2. Accepting 3. Hopeful	I think a lot of people are full of all of these conflicting feelings when facing death.	1. Alone 2. Afraid 3. Uncertain
915	1	final	ORIG	0		rest	ORIG	0		peace	ORIG	0		grief	ORIG	0		loss	ORIG	0		ending	ORIG	0				#NULL!				#NULL!				#NULL!		41.67	56	1	1	0	3	1	Death comes to everyone, it's final. Hopefully it is a peaceful passing and people are laid to rest in a manner appropriate to their wishes.	1. Final 2. Rest 3. Peace	I think in so many ways that grief overlies so much in life. Grief at death, loss in other forms, etc. It's natural to feel it. Same as loss, we all lose so much at different times in our lives; pets, friends, items, family. Endings are natural, we all have to have an end date at some point, some people get to have time to deal with the prospect of it being sooner rather than some obscure point i…	1. Grief 2. Loss 3. Ending
1070	1	resilience	REPLACE	3	resilient	memories	ORIG	0		opportunity	ORIG	0		sad	ORIG	0		afraid	ORIG	0		loss	ORIG	0				#NULL!				#NULL!				#NULL!		19.44	56	1	1	0	3	1		1.resilience 2.memories 3.opportunity		1. sad 2. afraid 3. loss
912	1	scared	ORIG	0		lonely	ORIG	0		bereft	REPLACE	3	devoid	worried	ORIG	0		heartbroken	ORIG	0		fearful	ORIG	0				#NULL!				#NULL!				#NULL!		19.44	56	1	0	0	3	1		1.Scared 2.Lonely 3. Bereft		1. Worried 2. Heartbroken 3. Fearful
1040	1	happy	ORIG	0		open	ORIG	0		honest	ORIG	0		natural	ORIG	0		sad	ORIG	0		inevitable	ORIG	0				#NULL!				#NULL!				#NULL!		63.89	56	0	1	1	3	1		1. Happy 2. Open 3. Honest		1.Natural 2.Sad 3.Inevitable
1281	1	inevitability	REPLACE	3	inevitable	curiosity	ORIG	0		experience	ORIG	0		fear	ORIG	0		sadness	ORIG	0		pain	ORIG	0		aware	ORIG	0		accepting	LEMMA	1	accept	scared	ORIG	0		100	56	1	1	1	3	1		1.inevitability 2.curiosity 3.experience		1. Fear 2. Sadness 3. Pain
528	1	final	ORIG	0		dignity	ORIG	0		respect	ORIG	0		scared	ORIG	0		painful	ORIG	0		final	ORIG	0		final	ORIG	0		dignity	ORIG	0		remembrance	ORIG	0		100	56	0	1	1	2	0		1.final 2.dignity 3.respect		1. scared 2. painful 3. final
113	1	normal	ORIG	0		relief/release	REPLACE	3	relief	unknown	ORIG	0		fear	ORIG	0		sadness	ORIG	0		closed	LEMMA	1	close	normal	ORIG	0		emotional	ORIG	0		worthwhile	ORIG	0		100	56	1	1	1	1	0	It seems an unknowable experience but I feel at peace about it. More fearful of the journey towards death than dying or death itself. Will I be demented? will I be incontinent?	1. Normal 2. Relief/Release 3. Unknown		1.Fear 2. Sadness 3. Closed
1341	1	calm	ORIG	0		apprehensive	ORIG	0		love	ORIG	0		apprehensive	ORIG	0		sad	ORIG	0		empty	ORIG	0		embrace	ORIG	0		choice	ORIG	0		love	ORIG	0		100	56	1	1	0	2	0		1. calm 2. apprehensive 3. love		1. apprehensive 2. sad 3. empty	choice (if circumstances allow, eg. refusing treatment)
169	1	emptiness	ORIG	0		gratitude	ORIG	0		more	MISS	4		unknown	ORIG	0		anxious	ORIG	0		fact	ORIG	0		choices	LEMMA	1	choice	farewell	ORIG	0		own it	REPLACE	3	ownership	100	56	1	1	1	3	1		1. Emptiness 2. Gratitude 3. More		1. Unknown 2. Anxious 3. Fact
155	1	inevitable	ORIG	0		transcend	ORIG	0		peace	ORIG	0		anxious	ORIG	0		avoidance	ORIG	0		unacceptable	ORIG	0		journey	ORIG	0		hope	ORIG	0		community	ORIG	0		100	56	1	1	0	3	1		1. Inevitable 2. Transcend 3. Peace		1. Anxious 2. Avoidance 3. Unacceptable
1241	1	celebration	ORIG	0		respect	ORIG	0		meaning	ORIG	0		afraid	ORIG	0		unsure	ORIG	0		pain	ORIG	0				#NULL!				#NULL!				#NULL!		25	56	1	1	0	3	1	My thinking is that death is the celebration of the life no matter the length or shortness of that passage. It is a time of remembrance and also the death needs to be mourned with respect. Meaning must be attached to life.	1.Celebration 2.Respect 3.Meaning	As a funeral celebrant I notice how many families are unsure of what to do. Often they are afraid to speak at a funeral or show emotions. Many are in deep pain and do not want to make a fool of themselves in front of others.	1. Afraid 2. Unsure 3. Pain
899	1	sacred	ORIG	0		intimate	ORIG	0		normal	ORIG	0		scared	ORIG	0		uncomfortable	ORIG	0		judge mental	LEMMA	1	judge			#NULL!				#NULL!				#NULL!		36.11	56	1	0	0	1	0	the public feels three words- scared, denial, weird	1. Sacred 2.intimate 3. Normal	My experience is that it feels like most people are uneasy talking about death or anything to do with dying	1. Scared 2. Uncomfortable 3. Judge mental
748	1	life	ORIG	0		dignity	ORIG	0		comfort	ORIG	0		sad	ORIG	0		loss	ORIG	0		grief	ORIG	0		dignity	ORIG	0		peace	ORIG	0		ok	MISS	4		100	56	1	1	1	3	1		1.life 2.dignity 3.comfort		1. sad 2. loss 3. grief
1404	1	moving on	LEMMA	1	move	good bye	LEMMA	1	good	love	ORIG	0		loss	ORIG	0		devastated	REPLACE	3	devastating	relief	ORIG	0		release	ORIG	0		light	ORIG	0		peace	ORIG	0		100	56	1	1	1	2	0		1. moving on 2. good bye 3.love		1.loss 2.devastated 3.relief
842	1	sadness	ORIG	0		loneliness	ORIG	0		memories	ORIG	0		sad	ORIG	0		painfree	REPLACE	3	painless	relief	ORIG	0		sadness	ORIG	0		memories	ORIG	0		end	ORIG	0		100	56	1	1	0	3	1		1.sadness 2.loneliness 3.memories		1.sad 2.painfree 3.relief
995	1	inevitable	ORIG	0		fearful	ORIG	0		curious	ORIG	0		fearful	ORIG	0		grief	ORIG	0		suffering	LEMMA	1	suffer	unsure	ORIG	0		acceptance	ORIG	0		fearful	ORIG	0		100	56	1	1	1	3	1		1.Inevitable 2.Fearful 3.Curious		1. Fearful 2. Grief 3. Suffering	3 words that capture my feelings on death and dying at different times or which can be felt all at the same time!
700	1	realistic	ORIG	0		interested	ORIG	0		willing	ORIG	0		unsure	ORIG	0		scared	ORIG	0		willing	ORIG	0				#NULL!				#NULL!				#NULL!		61.11	56	1	1	1	3	1	I think that is increasingly an ok topic to talk about in Australia, in certain circles at least, but there is still a lot of unwillingness to really accept that we will all die and to live in a way that acknowledges that. Afraid Unsupported Unexplored	1. Realistic 2. Interested 3. Willing		1. unsure 2. scared 3. willing
380	1	interesting	ORIG	0		sadness	ORIG	0		ok	MISS	4		tragic	ORIG	0		sadness	ORIG	0		devastated	REPLACE	3	devastating	understanding	ORIG	0		inquisitive	ORIG	0		prepared	REPLACE	3	prepare	100	56	1	1	1	3	1		1.interesting 2. Sadness 3. Ok		1. Tragic 2. Sadness 3. Devastated
959	1	inevitable	ORIG	0		sad	ORIG	0		painful	ORIG	0		scary	ORIG	0		sad	ORIG	0		painful	ORIG	0		communicate	ORIG	0		family	ORIG	0		plan	ORIG	0		100	56	1	1	1	2	0	Inevitable as it will happen to everyone. Sad for those left behind Painful. Death can still be painful even with modern medication....	1. Inevitable 2. Sad 3. Painful	Fearful as it brings their own mortality into question Sad as they are losing someone they love Painful. Common view is that death is traumatic	1. Scary 2. Sad 3. Painful
1208	1	sadness	ORIG	0		normal	ORIG	0		inevitable	ORIG	0		pain free	LEMMA	1	pain	relief	ORIG	0		final	ORIG	0		comfortable	ORIG	0		open	ORIG	0		informed	LEMMA	1	inform	100	56	1	1	0	3	1		1.Sadness 2.Normal 3.Inevitable		1. Pain free 2. Relief 3. Final
832	1	open	ORIG	0		accepting	LEMMA	1	accept	apprehensive	ORIG	0		fear	ORIG	0		confusion	ORIG	0		unaccepting	REPLACE	3	unacceptable	fear	ORIG	0		apprehensive	ORIG	0		curious	ORIG	0		100	56	1	1	1	3	1	I have sat with many Residents in their final moments, I accept this within my role of a caring professional, consoling others however when I think of my own death I became apprehensive so I try to not think too much about it, regardless of my faith it is still a scry thought.	1. open 2.accepting 3.apprehensive	Different families and residents deal with their approaching death in different ways, families can become confused as to why their relatives are dying, they demonstrate a fear for what is to happen next, is their relative in pain especially if unconscious, post death their is sometime a an unaccepting of what has happened and why even when their loved one is quite elderly and ill for a long time.	1. Fear 2. confusion 3. unaccepting	I don't know how i will feel when the time comes but hopefully I will have a better thought process and be in a calm and reflective state .
16	1	peace	ORIG	0		lonely	ORIG	0		end	ORIG	0		frightened	ORIG	0		pain	ORIG	0		distress	ORIG	0		expensive	ORIG	0		lonely	ORIG	0		final	ORIG	0		100	56	1	1	1	1	0		1.peace 2.lonely 3.end		1. frightened 2. pain 3. distress
101	1	sad	ORIG	0		dignified	ORIG	0		loss	ORIG	0		frightened	ORIG	0		uncomfortable	ORIG	0		anxious	ORIG	0		sadness	ORIG	0		loss	ORIG	0		memories	ORIG	0		100	56	1	1	1	0	0		1.sad 2.dignified 3.loss		1. Frightened 2. Uncomfortable 3. Anxious
1081	1	advocate	ORIG	0		normality	STEM	2	normal	caring	LEMMA	1	care	sadness	ORIG	0		grief	ORIG	0		passed	LEMMA	1	pass	organized	LEMMA	1	organize	celebration	ORIG	0		pain free	LEMMA	1	pain	100	56	1	1	1	3	1	Death is part of living, it is what everyone personally think it is, no one came back to let us know!	1.Advocate 2.Normality 3.Caring	I find that lots of people cannot talk about death and dying with using these words.	1. Sadness 2. Grief 3. passed	My thoughts about death and dying
314	1	fearful	ORIG	0		changes	LEMMA	1	change		BLANK	5		peace	ORIG	0		rest	ORIG	0		relief	ORIG	0				#NULL!				#NULL!				#NULL!		11.11	56	1	1	1	3	1		1 . Sadness 2. Fearful 3. Changes		1. Peace 2. Rest 3. Relief
300	1	prepared	REPLACE	3	prepare	peaceful	ORIG	0		inevitable	ORIG	0		fear	ORIG	0		forgiving	ORIG	0		comfort	ORIG	0				#NULL!				#NULL!				#NULL!		33.33	56	1	1	1	2	0		1. Prepared 2.Peaceful 3. Inevitable		1.Fear 2.Forgiving 3.Comfort
5	1	sacred-journey	REPLACE	3	sacred	relief	ORIG	0		release	ORIG	0		fear	ORIG	0		scary	ORIG	0		expected	LEMMA	1	expect			#NULL!				#NULL!				#NULL!		50	56	1	1	0	1	0	I look forward to dying well after having lived well….Death is not the enemy	1. Sacred-journey 2. Relief 3. Release		1. Fear 2. Scary 3. Expected
437	0	inevitable	ORIG	0		shared	LEMMA	1	share	experience	ORIG	0		scared	ORIG	0		frightening	ORIG	0		secret	ORIG	0		inevitable	ORIG	0		preparation	ORIG	0		family	ORIG	0		70	57	1	1	1	3	1
604	0	peace	ORIG	0		end	ORIG	0		intimate/personal/private	REPLACE	3	intimate	sad	ORIG	0		loss	ORIG	0		fear	ORIG	0		peace	ORIG	0		end	ORIG	0		love	ORIG	0		88	57	1	1	0	3	1
191	0		BLANK	5			BLANK	5			BLANK	5			BLANK	5			BLANK	5			BLANK	5				#NULL!				#NULL!				#NULL!		2	57	1	1	1	2	0
400	0	frightening	ORIG	0		lonely	ORIG	0		unique	ORIG	0		peaceful	ORIG	0		spiritual	ORIG	0		calm	ORIG	0				#NULL!				#NULL!				#NULL!		32	57	1	1	1	3	1
1423	0	sad	ORIG	0		peaceful	ORIG	0		dignity	ORIG	0		scared	ORIG	0		unprepared	ORIG	0		uninformed	REPLACE	3	misguided	inevitable	ORIG	0		plan	ORIG	0		communicate	ORIG	0		86	57	1	1	1	2	0
962	0	pretty-scary-stuff	REPLACE	3	scary	pretty-scary-stuff	REPLACE	3	scary	pretty-scary-stuff	REPLACE	3	scary	pretty-scary-topic	REPLACE	3	scary	pretty-scary-topic	REPLACE	3	scary	pretty-scary-topic	REPLACE	3	scary			#NULL!				#NULL!				#NULL!		26	57	1	1	1	3	1
6	0	emotional	ORIG	0		unprepared	ORIG	0		open-minded	REPLACE	3	openness	denial	ORIG	0		avoidance	ORIG	0		fearful	ORIG	0				#NULL!				#NULL!				#NULL!		26	57	1	1	1	2	0
750	0	makes-life-possible	REPLACE	3	possible	makes-life-possible	REPLACE	3	possible	makes-life-possible	REPLACE	3	possible	devastating	ORIG	0		terrible	ORIG	0		sad	ORIG	0				#NULL!				#NULL!				#NULL!		14	57	1	1	0	3	1
659	0	inevitable	ORIG	0		unknown	ORIG	0		spiritual	ORIG	0		fear	ORIG	0		denial	ORIG	0		unknown	ORIG	0				#NULL!				#NULL!				#NULL!		50	57	1	1	1	3	1
505	0	loss	ORIG	0		sadness	ORIG	0		relief	ORIG	0		loss	ORIG	0		waste	ORIG	0		unnecessary	ORIG	0		natural	ORIG	0		sad	ORIG	0		loss	ORIG	0		72	57	1	0	0	1	0
92	0	inevitable	ORIG	0		personal	ORIG	0		understanding	ORIG	0		sad	ORIG	0		stressful	ORIG	0		relief	ORIG	0				#NULL!				#NULL!				#NULL!		32	57	1	1	0	3	1
1011	0	scary	ORIG	0		sad	ORIG	0		unknown	ORIG	0		denial	ORIG	0		hidden	LEMMA	1	hide	unknown	ORIG	0				#NULL!				#NULL!				#NULL!		22	57	1	1	0	3	1
1105	0	unknown	ORIG	0		peaceful	ORIG	0		scared	ORIG	0		scared	ORIG	0		unknown	ORIG	0		fearful	ORIG	0				#NULL!				#NULL!				#NULL!		20	57	1	1	1	1	0
1405	0	home	ORIG	0		family	ORIG	0		time	ORIG	0		home	ORIG	0		family	ORIG	0		time	ORIG	0				#NULL!				#NULL!				#NULL!		58	57	1	1	1	3	1
1248	0	mysterious	ORIG	0		inevitable	ORIG	0		loss	ORIG	0		grief	ORIG	0		scary	ORIG	0		taboo	ORIG	0				#NULL!				#NULL!				#NULL!		34	57	1	1	1	3	1
3	0	sadness	ORIG	0		transition	ORIG	0		acceptance	ORIG	0		grief	ORIG	0		sadness	ORIG	0		loneliness	ORIG	0				#NULL!				#NULL!				#NULL!		50	57	1	1	1	3	1
384	0			#NULL!				#NULL!				#NULL!				#NULL!				#NULL!				#NULL!		comfortable	ORIG	0		painfree	REPLACE	3	painless	peaceful	ORIG	0		74	57	1	1	0	1	0
529	0	mystery	ORIG	0		preparedness	REPLACE	3	prepare	loss	ORIG	0		mystery	ORIG	0		preparedness	REPLACE	3	prepare	loss	ORIG	0				#NULL!				#NULL!				#NULL!		24	57	1	1	1	3	1
792	0	natural	ORIG	0		certain	ORIG	0		choice	ORIG	0		fear	ORIG	0		taboo	ORIG	0		reality	ORIG	0		respect	ORIG	0		my	MISS	4		wishes	LEMMA	1	wish	70	57	1	1	1	3	1
1416	1	anticipation	ORIG	0		mystery	ORIG	0		freedom/release	REPLACE	3	freedom	anxiety	ORIG	0		fear	ORIG	0		denial	ORIG	0		apprehension	ORIG	0		annoyance	ORIG	0		peace	ORIG	0		100	57	1	1	1	3	1	Anticipation because I KNOW it is an event which WILL happen but because there are no rehearsals,practice runs I don't know what to expect! Even though scientifically 'death' can have a description like the cessation of bodily functions,breathing,heart beat etc.,from my experience in being with people who have died,it is somehow unique for each of us. Mystery ties i with the afore mentioned and b…	1.Anticipation 2.Mystery 3.Freedom/release	As with other MOOCers I have noticed that 'words for others' have tended to be negative.Possibly this is because WE are HERE by choice wishing to interact,discuss and learn more about dying and death so we are aware of others who simply would/could not do so. Just last week I was speaking to a friend who I have just helped to care for her mum at home - her mum died of cancer.My friend's(her mum) …	1. Anxiety 2. Fear 3. Denial	I have always been apprehensive about dying - what does it FEEL like,how will I die,will I have the support I want,is it hard work! ha!,will I be aware of the experience ...am I going somewhere else in spirit? or is this all there is? Hmm..apprehensive,curious ...I guess we all are to a degree and for many,this NOT knowing can manifest in fear.I am not fearful,but a rehearsal would be cool!! I fe…
623	1	lonely	ORIG	0		scared	ORIG	0		waiting	LEMMA	1	wait	lonely	ORIG	0		fear	ORIG	0		pain	ORIG	0		farewell	ORIG	0		stillness	ORIG	0		peace	ORIG	0		100	57	1	1	1	3	1		1.lonely 2.scared 3.waiting		1. lonely 2.fear 3. pain
1149	1	inevitable	ORIG	0		real	ORIG	0		no-time-to-waste	MISS	4		denial	ORIG	0		unrealistic	ORIG	0		naive	ORIG	0		realist	ORIG	0		accepting	LEMMA	1	accept	inevitable	ORIG	0		100	57	1	1	0	2	0		1. inevitable 2. real 3. no-time-to-waste		1.denial 2.unrealistic 3.naieve
735	1	inevitable	ORIG	0		permanent	ORIG	0		emotive	REPLACE	3	emotional	loss	ORIG	0		tragic	ORIG	0		fear	ORIG	0				#NULL!				#NULL!				#NULL!		22.22	57	1	1	1	2	0		1. inevitable 2. permanent 3. emotive		1.Loss 2.tragic 3.fear
1352	1	respect	ORIG	0		assist	ORIG	0		soothe	ORIG	0		fear	ORIG	0		avoidance	ORIG	0		denial	ORIG	0				#NULL!				#NULL!				#NULL!		36.11	57	1	0	0	2	0		1. respect 2. assist 3. soothe		1. fear 2. avoidance 3. denial
1468	1	inevitable	ORIG	0		mysterious	ORIG	0		expensive	ORIG	0		sad	ORIG	0		untimely	ORIG	0		release	ORIG	0		closer	REPLACE	3	closeness	inevitable	ORIG	0		natural	ORIG	0		100	57	1	1	1	3	1	Its going to happen, don't know how & it costs way too much money.	1.inevitable 2.mysterious 3.expensive		1.sad 2.untimely 3.release	Ill have to go back & have a look at what I wrote & compare but my view of death I think will be unchanged however some issues related to, that I hadn't considered, will change my thoughts on the process of dying & death.
1306	1	home	ORIG	0		peace	ORIG	0		goodbye	REPLACE	3	farewell	denial	ORIG	0		fear	ORIG	0		grief	ORIG	0		inevitable	ORIG	0		acceptance	ORIG	0		grief	ORIG	0		100	57	1	1	1	0	0		1.Home 2.Peace 3.Goodbye		1. Denial 2. Fear 3. Grief
290	1	sadness	ORIG	0		frustration	ORIG	0		inevitable	ORIG	0		gone	LEMMA	1	go	loss	ORIG	0		sad	ORIG	0				#NULL!				#NULL!				#NULL!		52.78	57	1	1	1	1	0	sadness that this is the end; frustration that nothing can be done to keep someone alive (when my father was diagnosed with terminal cancer); inevitable - coming to accept	1. sadness 2. frustration 3. inevitable		1. gone 2. loss 3. sad
36	1	unknown	ORIG	0		peace	ORIG	0		free	ORIG	0		fear	ORIG	0		ignore	ORIG	0		terrify	ORIG	0		peace	ORIG	0		a conclusion	REPLACE	3	conclusion	a new start	REPLACE	3	renewal	100	57	1	1	0	3	1		1. Unknown 2. Peace 3. Free		1. Fear 2. Ignore 3. Terrify
1401	1	goodbyes	REPLACE	3	farewell	peace	ORIG	0		freedom	ORIG	0		fear	ORIG	0		loss	ORIG	0		unknown	ORIG	0		goodbye	REPLACE	3	farewell	acceptance	ORIG	0		freedom	ORIG	0		100	57	1	1	1	2	0		1.goodbyes 2.peace 3.freedom		1. Fear 2. Loss 3. Unknown
75	1	inevitable	ORIG	0		transition	ORIG	0		conclusion	ORIG	0		avoidable	STEM	2	avoid	feared	LEMMA	1	fear	unnatural	ORIG	0				#NULL!				#NULL!				#NULL!		25	57	1	1	0	2	0	Avoidable Failure Feared	1. Inevitable 2. Transition 3. Conclusion		1. Avoidable 2. Feared 3. Unnatural
816	1	inevitable	ORIG	0		natural	ORIG	0		comfortable	ORIG	0		fearful	ORIG	0		unsure	ORIG	0		inexperienced	ORIG	0		comfortable	ORIG	0		aware	ORIG	0		open	ORIG	0		100	57	1	1	1	2	0		1.inevitable 2.natural 3.comfortable		1. Fearful 2. Unsure 3. Inexperienced	I realise I will die and have an awareness of the process of dying. I am comfortable with this knowledge and comfortable speaking to others about death and dying. I, like others I am sure, don't want to die right now but not sure when the right time to die would be! I am open to the opinions of others, education, discussions and concepts around death and dying.
777	1	dignified	ORIG	0		comfort	ORIG	0		free	ORIG	0		relief	ORIG	0		shock	ORIG	0		coming to terms with it	LEMMA	1	come	peaceful	ORIG	0		unknown	ORIG	0		blessing	ORIG	0		100	57	1	1	1	3	1		1.Dignified 2. comfort 3.free	I have watch a lot of families handle grief in so many ways. It is hard to no what they are feeling or how they will act.	1. relief 2. shock 3. coming to terms with it
1187	1	inevitable	ORIG	0		honored	LEMMA	1	honor	peaceful	ORIG	0		apprehensive	ORIG	0		sad	ORIG	0		unsure	ORIG	0				#NULL!				#NULL!				#NULL!		30.56	57	1	1	1	2	0	We will all die. I feel honoured to be caring for people at the end of their life.	1. inevitable 2. honoured 3. peaceful	it varies quite a lot.. some people are sad, but resigned to the fact they will die, others don't want to acknowledge that they are at the end of their life. Some people are accepting of their impending death, others are scared and want to know what will happen to them as they move to the end of life phase. Some people are accepting , others are scared and unsure of what will happen to them.	1. apprehensive 2. sad 3. unsure
1378	1	curious	ORIG	0		concerned	ORIG	0		apprehensive	ORIG	0		denial	ORIG	0		fearful	ORIG	0		sad	ORIG	0		courage	ORIG	0		compassion	ORIG	0		freedom	ORIG	0		100	57	1	1	0	3	1		1. Curious 2. Concerned 3. Apprehensive		1. Denial 2. Fearful 3. Sad
602	1	inevitable	ORIG	0		dignity	ORIG	0		comfortable	ORIG	0		fearful	ORIG	0		uncomfortable	ORIG	0		taboo	ORIG	0				#NULL!				#NULL!				#NULL!		58.33	57	1	1	1	1	0		1. inevitable 2. dignity 3. comfortable		1.fearful 2.uncomfortable 3.taboo
1223	1	empty	ORIG	0		scary	ORIG	0		clinical	ORIG	0		grief	ORIG	0		loss	ORIG	0		relief	ORIG	0		loss	ORIG	0			BLANK	5			BLANK	5		100	57	1	1	1	3	1		1.Empty 2. Scary 3. Clinical		1. Grief 2. Loss 3. Relief
1230	1	accepting	LEMMA	1	accept	loss	ORIG	0		freedom	ORIG	0		fear	ORIG	0		pain	ORIG	0		sorrow	ORIG	0				#NULL!				#NULL!				#NULL!		27.78	57	1	1	0	3	1	I accept that death is part of life, not to be shunned or hidden away. It is after all inevitable for all of us. Death is of course a loss, loss of love, friendship, companionship. Loss of someone from our general circle. That loss can encompass a variety of feelings ranging from pain and sadness, anger, calmness and acceptance. Death brings with it a freedom from earthly life. Freedom from pain,…	1. Accepting 2.Loss 3.Freedom	Fear of the process and of the actual event of dieing. Fear of what comes next, fear of life without the one they love. Pain at the loss of someone precious Sorrow that they can no longer share life and the day to day happens that make up life. Sorrow for all that has gone.	1. Fear 2. pain 3. sorrow
1302	1	Jesus	MISS	4		heaven	ORIG	0		sad	ORIG	0		scary	ORIG	0		final	ORIG	0		painfree	REPLACE	3	painless	opportunity	ORIG	0		memories	ORIG	0		painfree	REPLACE	3	painless	100	57	1	1	1	3	1	My thoughts for my own death is that it will be awesome to meet Jesus and be in Heaven with other loved ones, but sad to be leaving other loved ones behind. I fear how some of my family will cope with me not being here.	1. Jesus 2. Heaven 3. Sad	I witness people in aged care facilities that are often scared, although they know that by dying they will then be painfree and that it is final.	1. Scary 2. Final 3. Painfree	My thoughts are it will be an opportunity to finalise last wishes and to know what's on the other side. Reflect on memories and if you have been in pain leading up to the event, a relief to be painfree
1407	1	peaceful	ORIG	0		choice	ORIG	0		beginning	ORIG	0		final	ORIG	0		dignity	ORIG	0		end	ORIG	0		peaceful	ORIG	0		quick	ORIG	0		family	ORIG	0		100	57	1	1	0	2	0		1.peaceful 2.choice 3.beginning		1.final 2.dignity 3.end
26	1	comfortable	ORIG	0		curious	ORIG	0		accepting	LEMMA	1	accept	afraid	ORIG	0		sad	ORIG	0		uncomfortable	ORIG	0		comfortable	ORIG	0		open-minded	REPLACE	3	openness	curious	ORIG	0		100	57	1	0	1	1	0		1. comfortable 2. curious 3. accepting		1. afraid 2. sad 3. uncomfortable
622	1	normal	ORIG	0		natural	ORIG	0		universal	ORIG	0		scary	ORIG	0		sad	ORIG	0		final	ORIG	0				#NULL!				#NULL!				#NULL!		16.67	57	1	1	1	3	1		1. Normal 2.Natural 3.Universal		1. Scary 2. Sad 3. Final
1444	1	intense	ORIG	0		choice	ORIG	0		inevitable	ORIG	0		heartbreaking	ORIG	0		private	ORIG	0		guilt	ORIG	0				#NULL!				#NULL!				#NULL!		33.33	57	1	1	0	1	0	so many emotions and thoughts and memories make this experience a very intense time. We should all have and are entitled to choose the when and where. Just as we are all born we will all die.	1.intense 2.choice 3.inevitable	People are brokenhearted with grief and a lot keep that locked away inside themselves and feel guilty for : not preventing, Not saying or not doing something they feel they should have.	1. Heartbreaking 2. private 3. guilt
827	1	permanent separation	LEMMA	1	permanent	sadness	ORIG	0		pain	ORIG	0		uncomfortable	ORIG	0		avoidance	ORIG	0		silence	ORIG	0		inevitable	ORIG	0		painful	ORIG	0		permanent separation	LEMMA	1	permanent	100	57	1	1	0	0	0		1.permanent separation 2.sadness 3.pain		1.uncomfortable 2.avoidance 3.silence
1178	1	expired	LEMMA	1	expire	completion	ORIG	0		displacement	ORIG	0		passed	LEMMA	1	pass	lost	ORIG	0		end	ORIG	0		death	ORIG	0		essential	ORIG	0		evolution	ORIG	0		100	57	1	1	1	2	0		1. Expired 2. Completion 3. Displacement		1. Passed 2. Lost 3. End
25	1	sadness	ORIG	0		curious	ORIG	0		fear	ORIG	0		curious	ORIG	0		unknown	ORIG	0		inevitable	ORIG	0		peace	ORIG	0		time	ORIG	0		prepared	REPLACE	3	prepare	100	57	1	1	0	1	0		1. Sadness 2. Curious 3. Fear		1.curious 2. Unknown 3. Inevitable
815	1	spiritual	ORIG	0		journey	ORIG	0		natural	ORIG	0		emotional	ORIG	0		loss	ORIG	0		relief	ORIG	0				#NULL!				#NULL!				#NULL!		33.33	57	1	1	1	3	1		1.spiritual 2.journey 3.natural		1. emotional 2. loss 3.relief
916	1	ending	ORIG	0		beginning	ORIG	0		travel	ORIG	0		surrender	ORIG	0		peace	ORIG	0		grace	REPLACE	3	gracious			#NULL!				#NULL!				#NULL!		22.22	57	1	1	1	3	1	surrender, peace, grace	1.ending 2.beginning 3.travel	so it is	1.surrender 2.peace 3.grace
1	1	inevitable	ORIG	0		sadness	ORIG	0		nothingness	ORIG	0		uncomfortable	ORIG	0		denial	ORIG	0		unknown	ORIG	0		inevitable	ORIG	0		supported	LEMMA	1	support	calm	ORIG	0		100	57	1	1	0	2	0	I have no religious beliefs so don't believe in an afterlife. And I feel sad to be leaving those I love.	1. inevitable 2. sadness 3. nothingness	I think most people think they will live forever and avoid discussing death and dying because it is too confronting.	1. uncomfortable 2. denial 3. unknown
1269	1	emotional	ORIG	0		resigned	LEMMA	1	resign	thoughtful	ORIG	0		frightened	ORIG	0		emotional	ORIG	0		thoughtful	ORIG	0				#NULL!				#NULL!				#NULL!		30.56	57	1	1	0	1	0		1.emotional 2.resigned 3.thoughtful		1.frightened 2.emotional 3.thoughtful
787	1	natural	ORIG	0		peaceful	ORIG	0		part of life	LEMMA	1	part	fear	ORIG	0		unsure	ORIG	0		all	REPLACE	3	universal	natural	ORIG	0		part of life	LEMMA	1	part	necessary	ORIG	0		100	57	1	0	1	3	1		1.Natural 2.Peaceful 3.Part of life	Fear of the unknown, what can happen during the dying phase. Will it be quick? As we will all die, it is important that the family/friends have the best memories about this phase as what it could be.	1. Fear 2. unsure 3. all
72	1	birth	ORIG	0		death	ORIG	0		nature	ORIG	0			BLANK	5			BLANK	5			BLANK	5				#NULL!				#NULL!				#NULL!		50	57	1	1	0	2	0		1.Birth 2.Death 3.Nature
77	1	separation	ORIG	0		loss	ORIG	0		expectation	ORIG	0		sad	ORIG	0		inevitable	ORIG	0		anxiety	ORIG	0		separation	ORIG	0		peace	ORIG	0		hope	ORIG	0		100	57	1	1	1	3	1	I don't want to leave the people I love, but I will! I will lose things I think are so important to me now, while recognising with my expectation word, that my life here has had purpose and better things will be coming…..I will have to leave those I love and recognise my life here has had purpose and look forward with expectation to what is to come......These three words, and there could be more,…	1. separation 2.Loss 3.Expectation	I don't feel these things, except the inevitability…...There are many words surrounding the act of death- these are only 3…...I feel inadequate in the face of sadness but I want people to know that I care about their sadness and pain	1.Sad 2.inevitable 3.anxiety	There will be loss in separation but I have hope that there will be something really exciting past the moment of death
793	0	process	ORIG	0		surrender	ORIG	0		release	ORIG	0		anxiety	ORIG	0		avoid	ORIG	0		deny	ORIG	0				#NULL!				#NULL!				#NULL!		22	58	1	1	1	3	1
1286	0	inevitable	ORIG	0		daunting	REPLACE	3	overwhelming	cyclic	REPLACE	3	cycle	frightening	ORIG	0		unmentionable	MISS	4		tragic	ORIG	0				#NULL!				#NULL!				#NULL!		54	58	1	1	0	2	0
1192	0	peace	ORIG	0		comfort	ORIG	0		dignity	ORIG	0		peace	ORIG	0		comfort	ORIG	0		dignity	ORIG	0				#NULL!				#NULL!				#NULL!		20	58	0	1	1	3	1
514	0	end	ORIG	0		sadness	ORIG	0		final	ORIG	0		end	ORIG	0		sadness	ORIG	0		final	ORIG	0				#NULL!				#NULL!				#NULL!		24	58	1	1	1	2	0
774	0	grief	ORIG	0		change	ORIG	0		loss	ORIG	0		grief	ORIG	0		change	ORIG	0		loss	ORIG	0				#NULL!				#NULL!				#NULL!		26	58	1	1	0	2	0
1171	0	uncertain	ORIG	0		trusting	LEMMA	1	trust	hopeful	ORIG	0		scared	ORIG	0		helpless	ORIG	0		hopeless	ORIG	0				#NULL!				#NULL!				#NULL!		46	58	1	1	1	3	1
868	0	grief	ORIG	0		sadness	ORIG	0		empathy	ORIG	0		grief	ORIG	0		sadness	ORIG	0		overwhelmed	ORIG	0				#NULL!				#NULL!				#NULL!		14	58	1	1	1	2	0
205	0	natural	ORIG	0		inevitable	ORIG	0		emotional	ORIG	0		fear	ORIG	0		pain	ORIG	0		loss	ORIG	0				#NULL!				#NULL!				#NULL!		72	58	1	1	0	3	1
657	0	final	ORIG	0		sad	ORIG	0		lonely	ORIG	0		final	ORIG	0		frightening	ORIG	0		sad	ORIG	0				#NULL!				#NULL!				#NULL!		28	58	1	1	0	1	0
445	0	denial	ORIG	0		pain	ORIG	0		sadness	ORIG	0		normal	ORIG	0		life	ORIG	0		accept	ORIG	0				#NULL!				#NULL!				#NULL!		18	58	1	1	0	1	0
1101	0	accomplished	LEMMA	1	accomplish	loved	ORIG	0		peace	ORIG	0		fear	ORIG	0		alone	ORIG	0		darkness	ORIG	0				#NULL!				#NULL!				#NULL!		28	58	1	1	1	1	0
1158	0	inevitable	ORIG	0		lifecycle	REPLACE	3	cycle	natural	ORIG	0		fear	ORIG	0		despair	ORIG	0		confusion	ORIG	0		knowledge	ORIG	0		love	ORIG	0		inevitable	ORIG	0		80	58	1	1	0	3	1
851	0	releasing	LEMMA	1	release	peaceful	ORIG	0		restful	ORIG	0		final	ORIG	0		frightening	ORIG	0		confronting	LEMMA	1	confront	personal	ORIG	0		individual	ORIG	0		honour	REPLACE	3	honor	68	58	1	1	1	1	0
629	0	inevitable	ORIG	0		final	ORIG	0		loss	ORIG	0			BLANK	5			BLANK	5			BLANK	5				#NULL!				#NULL!				#NULL!		58	58	1	1	1	3	1
1349	0	inevitable	ORIG	0		comfortable	ORIG	0		acceptable	ORIG	0		taboo	ORIG	0		denial	ORIG	0		frightening	ORIG	0		peaceful	ORIG	0		inevitable	ORIG	0		calm	ORIG	0		96	58	1	1	0	3	1
1087	0	darkness	ORIG	0		end	ORIG	0		peace	ORIG	0		terror	ORIG	0		tension	ORIG	0		loss	ORIG	0		peace	ORIG	0		farewell	ORIG	0		together	REPLACE	3	togetherness	82	58	0	1	0	0	0
311	0	acceptance	ORIG	0		hope	ORIG	0		peace	ORIG	0		fear	ORIG	0		avoidance	ORIG	0		sadness	ORIG	0		listening	LEMMA	1	listen	in-the-moment	REPLACE	3	moment	acceptance	ORIG	0		72	58	1	1	1	3	1
1447	0	inevitable	ORIG	0		decisions	LEMMA	1	decision	control	ORIG	0		uncomfortable	ORIG	0		grief	ORIG	0		loss	ORIG	0		inevitable	ORIG	0		final	ORIG	0		unique	ORIG	0		82	58	1	1	1	3	1
1086	0	dignity	ORIG	0		grieving	ORIG	0		peacefulness	REPLACE	3	peaceful	sadness	ORIG	0		emotional	ORIG	0		unprepared	ORIG	0				#NULL!				#NULL!				#NULL!		10	58	1	1	1	3	1
356	0		BLANK	5			BLANK	5			BLANK	5			BLANK	5			BLANK	5			BLANK	5				#NULL!				#NULL!				#NULL!		12	58	1	1	1	3	1
176	0	acceptance	ORIG	0		sadness	ORIG	0		loss	ORIG	0		grief	ORIG	0		loss	ORIG	0		disbelief	ORIG	0				#NULL!				#NULL!				#NULL!		28	58	1	1	1	2	0
575	0	inevitable	ORIG	0		peace	ORIG	0		assurance	ORIG	0		anxious	ORIG	0		fearful	ORIG	0		dread	ORIG	0		inevitable	ORIG	0		grief	ORIG	0		anguish	ORIG	0		84	58	1	1	0	0	0
766	1	inevitable	ORIG	0		final	ORIG	0		private	ORIG	0		frightening	ORIG	0		inevitable	ORIG	0		preventable	STEM	2	prevent			#NULL!				#NULL!				#NULL!		27.78	58	1	1	1	3	1		1. inevitable 2. final 3. private		1.frightening 2.inevitable 3.preventable
830	1	sad	ORIG	0		lonely	ORIG	0		fear	ORIG	0		fear	ORIG	0		sad	ORIG	0		lonely	ORIG	0		final	ORIG	0		lonely	ORIG	0		sad	ORIG	0		100	58	1	1	0	1	0		1. sad 2.lonely 3.fear		1. fear 2. sad 3. lonely
49	1	challenge	ORIG	0		privilege	ORIG	0		comfort	ORIG	0		fear	ORIG	0		sadness	ORIG	0		anger	ORIG	0		inevitable	ORIG	0		end of one journey	LEMMA	1	end	universal	ORIG	0		100	58	1	1	1	3	1	Having dealt with death & dying in general practice for many years, I still feel challenged at times by individual needs. It is also a privilege to be involved in the financial days/weeks/months of someone's life. My primary goal is to provide comfort and reduce distress as much as possible. It is still a challenge as each individual faces their death in a unique way; my role is to provide comfor…	1. challenge 2. privilege 3. comfort	Many individuals and families are fearful of what death/dying means and will be like; it is frequently associated with overwhelming feelings of sadness and also anger. Working with these individuals - we must be prepared to deal with these strong feelings.....Many individuals are fearful of what dying/death will be like. Both the individual and those they love can experience intense feelings of s…	1. fear 2. sadness 3. anger
1454	1	sad	ORIG	0		relieved	REPLACE	3	relieve	final	ORIG	0		sad	ORIG	0		helplessness	STEM	2	helpless	closure	ORIG	0		complex	ORIG	0		emotional	ORIG	0		powerful	ORIG	0		88.89	58	1	1	1	3	1	sad that people have to deal with a loss Relieved if it was terminal/ aged ( pain is over) Final because there's nothing that can change.	1.sad 2.relieved 3.final	sadness of loss Unable to help, feel inadequate A part of someone's life is finished	1. sad 2. Helplessness 3. Closure
704	1	relief	ORIG	0		peace	ORIG	0		happy	ORIG	0		final	ORIG	0		loss	ORIG	0		regret	ORIG	0		inevitable	ORIG	0		togetherness	ORIG	0		love	ORIG	0		100	58	1	1	1	1	0		1.Relief 2.peace 3.happy		1. Final 2. Loss 3. Regret	After completing this course I feel I am more equipped to help people through the dying process in my work place and encourage them and their families to , for a better word "embrace "death. I have often said to families dying is just as important as living.
641	1	love	ORIG	0		acceptance	ORIG	0		compassion	ORIG	0		fear	ORIG	0		sadness	ORIG	0		loss	ORIG	0		peaceful	ORIG	0		spiritual	ORIG	0		hesitant	ORIG	0		88.89	58	1	1	1	2	0	I know sadness is always present in the death of our family and friends , even when we hear or read of the death of someone we may not know personalty we can still feel sad. There are so many opportunities in death that teach us so much about ourselves and also our loved ones, although these are often not realised at the time and it is not until we look back that we see them. I believe that death…	1. Love 2. acceptance 3.compassion	I think there is a lot of fear due to the fact we do not accept death as part of the life cycle and so many people focus on the loss and pain they will suffer when losing a loved one, when death is sudden and out of the blue death it is harder to accept for all of us when a young person dies the unfairness of that person life being cut short makes it hard to accept, also not talking openly about …	1. Fear 2. Sadness 3. Loss	I hope I am lucky enough to experience a peaceful death, my spiritual belief is that our soul does not die but continues on in to the universe and another journey begins .... because death is completely out of our control... I am hesitant about leaving all my loved ones and not being part of this life any longer .... I am hoping that as I approach old age my view on this change ... as many old ag…
516	1	inevitable	ORIG	0		ending	ORIG	0			BLANK	5		scary	ORIG	0		painful	ORIG	0		inevitable	ORIG	0				#NULL!				#NULL!				#NULL!		5.56	58	1	1	0	1	0	death is an ending only of life as we know it. Life goes on for those around us and the death of a loved one can be helped with care and consideration for both parties.	1. Inevitable 2. ending 3.	Many believe death is something to be feared through religious belief, secrecy and not being a talked about subject.	1. scary 2. Painful 3. Inevitable
1314	1	calm	ORIG	0		accepting	LEMMA	1	accept	inevitable	ORIG	0		scared	ORIG	0		peace	ORIG	0		sad	ORIG	0				#NULL!				#NULL!				#NULL!		33.33	58	1	1	1	2	0		1.calm 2.accepting 3.ineviatable		1. scared 2. peace 3. sad
863	1	powerless	ORIG	0		inevitable	ORIG	0		sad	ORIG	0		disbelief	ORIG	0		sadness	ORIG	0		traumatic	ORIG	0		sad	ORIG	0		disempowered	REPLACE	3	powerless	uncontrolled	REPLACE	3	uncontrollable	100	58	1	1	1	3	1	there are so many thoughts it is hard to list just 3 words	1. Powerless 2. Inevitable 3. Sad	trying to look from the family of a palliative recipient	1. Disbelief 2. Sadness 3. Traumatic	Im feeling that more moocers are certain about they want whereas I have come Wy personally feeling like there's is less control that I thought I had
796	1	expansive	REPLACE	3	expansion	love	ORIG	0		fear	ORIG	0		fear	ORIG	0		private	ORIG	0		painful	ORIG	0				#NULL!				#NULL!				#NULL!		47.22	58	1	0	1	1	0		1. expansive 2. love 3. fear	These three words are how I believe the majority of our culture would describe how they feel about death (if they would describe it at all). I know many people who view life & death differently... as I do.	1. fear 2. private 3. painful
906	1	inevitable	ORIG	0		sad	ORIG	0		peaceful	ORIG	0		uncertainty	ORIG	0		costly	ORIG	0		avoidance	ORIG	0		uncertain	ORIG	0		courageous	ORIG	0		final	ORIG	0		100	58	1	1	1	3	1	One thing, death is not something you can escape. I think of the sadness it creates in all who know and love the person who has died. I believe the moment of death for the individual to be peaceful. In thinking about my own death, I hope I get organised and complete some activities, like sorting and distributing photos, and be prepared in case I get a rude surprise one day!	1. Inevitable 2. Sad 3. Peaceful	I'm unsure of how others feel about death and dying, but I feel the range of feelings varies greatly from being totally at ease with the notion to being totally scared by the thought.	1. Uncertainty 2. Costly 3. Avoidance	More difficult to find the words now that I have more information
1159	1	uninvited	ORIG	0		broken	ORIG	0		patching	STEM	2	patch	inevitable	ORIG	0		accepting	LEMMA	1	accept	fear	ORIG	0				#NULL!				#NULL!				#NULL!		27.78	58	1	1	0	3	1	Death is always uinvited - even when we know it is coming. It leaves me and those around me broken having to pick up the pieces.	1. Uninvited 2. Broken 3. Patching	When yo know death is here - it is inevitable; you go into a form of acceptance, but I have met few people who are not fearful of the moment of transition.	1. Inevitable 2. accepting 3. fear
631	1	release	ORIG	0		relief	ORIG	0		ceasing	LEMMA	1	cease	sadness	ORIG	0		relief	ORIG	0		release	ORIG	0				#NULL!				#NULL!				#NULL!		16.67	58	1	1	1	2	0		1. release 2. relief 3. ceasing		1. sadness 2. relief 3. release
257	1	gone	LEMMA	1	go	forever	REPLACE	3	forevermore	release	ORIG	0		fear	ORIG	0		unknown	ORIG	0		friend	ORIG	0		forever	REPLACE	3	forevermore	release	ORIG	0		inevitable	ORIG	0		91.67	58	1	1	1	3	1	gone and forever go together for me - it's a long time - time heals and helps but while it doesn't feel as acute there remains a dull ache. For those whose life has become unbearable death is a release and you see peace on peoples faces. - watching people suffer is horrible	1.gone 2.forever 3.release		1. Fear 2. Unknown 3. Friend
1115	1	natural	ORIG	0		interesting	ORIG	0		scary	ORIG	0		scared	ORIG	0		taboo	ORIG	0		frightened	ORIG	0		normal	ORIG	0		okay	MISS	4		inspired	ORIG	0		100	58	1	1	0	3	1	D'oh - No wonder I couldn't remember my three words when we did this exercise in another module.....I hadn't done them. Dived in without realising there was some pre-course work to do. Ooops. I will try and imagine what they were before I started.	1. natural 2. interesting 3. scary	Double D'oh	1.scared 2.taboo 3.frightened	I cannot remember what my 3 words were at the beginning of this course.
1464	1	cessation	REPLACE	3	cease	transformed	LEMMA	1	transform	eternal	ORIG	0		fear	ORIG	0		unmentionable	MISS	4		end	ORIG	0		sorrow	ORIG	0		acceptance	ORIG	0		inevitable	ORIG	0		100	58	1	1	0	3	1		1. cessation 2. transformed 3. eternal		1. fear 2. unmentionable 3. end
1153	1	sad	ORIG	0		fearful	ORIG	0		inevitable	ORIG	0		scared	ORIG	0		final	ORIG	0		inevitable	ORIG	0				#NULL!				#NULL!				#NULL!		36.11	58	1	1	1	2	0		1. Sad 2. Fearful 3. Inevitable		1. Scared 2. Final 3. Inevitable
934	1	peaceful	ORIG	0		sad	ORIG	0		the end	REPLACE	3	end	peaceful	ORIG	0		sad	ORIG	0		the end	REPLACE	3	end			#NULL!				#NULL!				#NULL!		30.56	58	1	0	0	3	1		1.peaceful 2.sad 3.the end		1. Peaceful 2. Sad 3. The end
682	1	final	ORIG	0		inevitable	ORIG	0		natural	ORIG	0		scary	ORIG	0		unknown	ORIG	0		why	MISS	4				#NULL!				#NULL!				#NULL!		72.22	58	1	1	1	3	1	Apart from traumatic events and sudden unexpected death I observe that often when people are terminally ill and reaching the conclusion of their life they welcome the idea of just being able to rest into the "big sleep" of death. I'm not suggesting that this feeling is not associated with fear and anxiety at times, but the "cure" for extreme fatigue is thought to be rest, and hence I hear many pa…	1.Final 2.Inevitable 3.Natural	I think we're so removed now, in the first world, from the "circle of life" that many people don't realise that death is the inevitable and natural conclusion of life. It's part of the human condition that we look for meaning and purpose in things, and in our privileged lives in Australia we often think we have control over things, but in my experience we dont really have any control at all over …	1. scary 2. unknown 3. why
237	0	natural	ORIG	0		scared	ORIG	0		expected	LEMMA	1	expect	scared	ORIG	0		taboo	ORIG	0		expected	LEMMA	1	expect	natural	ORIG	0		scary	ORIG	0		normal	ORIG	0		78	59	1	1	1	3	1
508	0	inevitable	ORIG	0		life-affirming	REPLACE	3	affirmation	sad	ORIG	0		inevitable	ORIG	0		fearful	ORIG	0		heartbreaking	ORIG	0				#NULL!				#NULL!				#NULL!		32	59	0	1	0	3	1
687	0	natural	ORIG	0		inevitable	ORIG	0		personal	ORIG	0		painful	ORIG	0		preventable	STEM	2	prevent	crushing	LEMMA	1	crush	natural	ORIG	0		peaceful	ORIG	0		at-rest	REPLACE	3	rest	62	59	1	1	1	1	0
1167	0	sadness	ORIG	0		relief	ORIG	0		acceptance	ORIG	0		fear	ORIG	0		uncertainty	ORIG	0		scared	ORIG	0		acceptance	ORIG	0		understanding	ORIG	0		transition	ORIG	0		80	59	1	1	0	3	1
443	0	sacred	ORIG	0		emotional	ORIG	0		moving	LEMMA	1	move	taboo	ORIG	0		scary	ORIG	0		curiosity	ORIG	0		meaningful	ORIG	0		right-of-passage	REPLACE	3	right	spiritual	ORIG	0		88	59	1	1	1	3	1
1195	0	challenging	LEMMA	1	challenge	rewarding	ORIG	0		fulfilling	REPLACE	3	fulfill	challenging	LEMMA	1	challenge	rewarding	ORIG	0		fulfilling	REPLACE	3	fulfill			#NULL!				#NULL!				#NULL!		66	59	1	1	1	3	1
1359	0	inevitable	ORIG	0		sadness	ORIG	0		celebration	ORIG	0		loss	ORIG	0		sadness	ORIG	0		helplessness	STEM	2	helpless			#NULL!				#NULL!				#NULL!		26	59	1	1	1	3	1
272	0	advance-care-planning	REPLACE	3	plan	advance-care-planning	REPLACE	3	plan	advance-care-planning	REPLACE	3	plan		BLANK	5			BLANK	5			BLANK	5				#NULL!				#NULL!				#NULL!		20	59	1	1	1	3	1
1282	0	inevitable	ORIG	0		scary	ORIG	0		unknown	ORIG	0		scary	ORIG	0		unknown	ORIG	0		sad	ORIG	0				#NULL!				#NULL!				#NULL!		26	59	0	1	0	1	0
389	0	apprehension	ORIG	0		dignity	ORIG	0		family	ORIG	0			BLANK	5			BLANK	5			BLANK	5		remembrance	ORIG	0		dignity	ORIG	0		empathy	ORIG	0		80	59	1	1	1	2	0
1012	0	acceptance	ORIG	0		faith	ORIG	0		mystery	ORIG	0		it-is-individual	REPLACE	3	individual	it-is-individual	REPLACE	3	individual	it-is-individual	REPLACE	3	individual			#NULL!				#NULL!				#NULL!		6	59	1	1	1	2	0
953	0	release	ORIG	0		sadness	ORIG	0		grief	ORIG	0		loss	ORIG	0		sadness	ORIG	0		grief	ORIG	0				#NULL!				#NULL!				#NULL!		14	59	1	1	1	3	1
746	0	end-of-life	REPLACE	3	end	end-of-life	REPLACE	3	end	end-of-life	REPLACE	3	end	end-of-life	REPLACE	3	end	end-of-life	REPLACE	3	end	end-of-life	REPLACE	3	end			#NULL!				#NULL!				#NULL!		58	59	1	1	1	3	1
1064	0	inevitable	ORIG	0		fulfilment	REPLACE	3	fulfillment	grief	ORIG	0		fear	ORIG	0		sadness	ORIG	0		finality	ORIG	0		mystery	ORIG	0		sacred	ORIG	0		privileged	ORIG	0		84	59	1	1	1	3	1
1323	0	confused	ORIG	0		ill-prepared	REPLACE	3	unprepared	interested	ORIG	0		afraid	ORIG	0		ignoring	LEMMA	1	ignore	angry	ORIG	0				#NULL!				#NULL!				#NULL!		6	59	1	1	0	2	0
914	0	loss	ORIG	0		release	ORIG	0		peace	ORIG	0		fear	ORIG	0		relief	ORIG	0		sadness	ORIG	0				#NULL!				#NULL!				#NULL!		16	59	1	1	1	2	0
669	0	sad	ORIG	0		choice	ORIG	0		peaceful	ORIG	0		anxious	ORIG	0		angry	ORIG	0		lonely	ORIG	0				#NULL!				#NULL!				#NULL!		24	59	1	1	1	2	0
656	0	part-of-life	REPLACE	3	life	precious	ORIG	0		peace	ORIG	0		passed-on	REPLACE	3	pass	passed-away	REPLACE	3	pass	condition-deteriorating	REPLACE	3	deteriorating			#NULL!				#NULL!				#NULL!		22	59	1	1	1	3	1
1108	0	unknown	ORIG	0		peace	ORIG	0		full-circle	REPLACE	3	circle		BLANK	5			BLANK	5			BLANK	5				#NULL!				#NULL!				#NULL!		30	59	1	1	1	3	1
1231	0			#NULL!				#NULL!				#NULL!				#NULL!				#NULL!				#NULL!		peaceful	ORIG	0		knowledgeable	ORIG	0		unafraid	ORIG	0		62	59	1	0	0	3	1
1324	0	transition	ORIG	0		freedom	ORIG	0		door	ORIG	0		fear	ORIG	0		painful	ORIG	0		sad	ORIG	0				#NULL!				#NULL!				#NULL!		28	59	1	1	0	3	1
1373	0	inevitable	ORIG	0		quiet	ORIG	0		peace	ORIG	0		frightening	ORIG	0		unprepared	ORIG	0		sad	ORIG	0				#NULL!				#NULL!				#NULL!		32	59	1	1	1	3	1
403	0	sad	ORIG	0		accepting	LEMMA	1	accept	challenged	LEMMA	1	challenge	frightened	ORIG	0		sad	ORIG	0		challenged	LEMMA	1	challenge			#NULL!				#NULL!				#NULL!		14	59	1	1	1	2	0
1414	0	natural	ORIG	0		sadness	ORIG	0		good-death	REPLACE	3	good	sadness	ORIG	0		pain	ORIG	0		isolated	LEMMA	1	isolate			#NULL!				#NULL!				#NULL!		6	59	1	1	1	0	0
212	0	natural	ORIG	0		comfortable	ORIG	0		dignified	ORIG	0		scary	ORIG	0		awkward	ORIG	0		unknown	ORIG	0				#NULL!				#NULL!				#NULL!		50	59	1	1	1	3	1
428	0	journey	ORIG	0		experience	ORIG	0		peace	ORIG	0		inevitable	ORIG	0		end	ORIG	0		silence	ORIG	0				#NULL!				#NULL!				#NULL!		74	59	0	1	1	3	1
199	0	release	ORIG	0		end	ORIG	0		scary	ORIG	0		fearful	ORIG	0		goodbye	REPLACE	3	farewell	after	MISS	4				#NULL!				#NULL!				#NULL!		10	59	1	1	0	0	0
123	0	natural	ORIG	0		sacred	ORIG	0		mystery	ORIG	0		inevitable	ORIG	0		unwelcome	ORIG	0		confusing	ORIG	0				#NULL!				#NULL!				#NULL!		36	59	1	1	1	3	1
435	1			#NULL!				#NULL!				#NULL!				#NULL!				#NULL!				#NULL!		final	ORIG	0		suffering	LEMMA	1	suffer	palliative	MISS	4		72.22	59	1	1	1	3	1
867	1	choice	ORIG	0		peaceful	ORIG	0		arranged	LEMMA	1	arrange	frightened	ORIG	0		pain	ORIG	0		hospital	ORIG	0				#NULL!				#NULL!				#NULL!		36.11	59	1	1	0	2	0		1.choice 2.peaceful 3. arranged		1.frightened 2.pain 3.hospital
431	1	loss	ORIG	0		sad	ORIG	0		lonely	ORIG	0				#NULL!				#NULL!				#NULL!				#NULL!				#NULL!				#NULL!		30.56	59	1	1	1	3	1	I felt sad and it was a great loss when I lost my father at an early age. I felt alone	1.loss 2.sad 3.lonely
415	1	final	ORIG	0		mysterious	ORIG	0		questioning	LEMMA	1	question	fear	ORIG	0		sadness	ORIG	0		finality	ORIG	0				#NULL!				#NULL!				#NULL!		44.44	59	1	1	1	3	1		1.Final 2.Mysterious 3.Questioning		1. Fear 2. Sadness 3. Finality
565	1	life	ORIG	0		normal	ORIG	0		everyone	REPLACE	3	everyman	fearful	ORIG	0		painful	ORIG	0		lonely	ORIG	0		a part of life	REPLACE	3	life	mystery	ORIG	0		empowering	REPLACE	3	power	100	59	1	1	0	3	1	It's part of life & going to happen to each of us. It's just the how we die and the time we spend dying that takes more consideration.	1. life 2. normal 3. everyone	When & why do we reflect on death ? Normally only when it's happened to someone else !	1. fearful 2. painful 3. lonely	I don't think my thinking about death and dying has changed much through this course. Certinaly a lot more things to consider about living well and in dying and death…..3. Empowering (well an oppeotunity for !)
74	1	sad	ORIG	0		loss	ORIG	0		others	LEMMA	1	other	grief	ORIG	0		emptiness	ORIG	0		relieved	REPLACE	3	relieve	final	ORIG	0		comfort	ORIG	0		relief	ORIG	0		100	59	1	1	1	0	0	General feelings are sad / loss and thinking how others are feeling. If the person who passed away was suffering, my thoughts would change. I would still feel sad but to some degree relief , that they are not suffering any more.	1. Sad 2. Loss 3. Others	My concern is , if people have unresolved issues with the deceased, they could have many feelings to deal with themselves. Regret is what I'm thinking of.	1. Grief 2. Emptiness 3. Relieved	Death is going to happen. When the time comes , its over. I wish to be comfortable with no distress, and I will feel relief if this becomes possible
1477	1	communication	ORIG	0		honesty	ORIG	0		realistic	ORIG	0		fear	ORIG	0		avoidance	ORIG	0		denial	ORIG	0				#NULL!				#NULL!				#NULL!		19.44	59	1	0	1	3	1	It's a natural process that all must go through.	1. Communication 2. Honesty 3. Realistic	Many choose to live as though death doesn't exist.	1. Fear 2. Avoidance 3. Denial
831	1	inevitable	ORIG	0		peaceful	ORIG	0		sad	ORIG	0		sad	ORIG	0		lonely	ORIG	0		fearful	ORIG	0				#NULL!				#NULL!				#NULL!		36.11	59	0	1	0	2	0	We are all saddened by death, the loneliness that follows or is experienced but know it is inevitable; a certainty of life; but despite the loneliness, despite the sadness, in death there is always peace. Pain and torment are ended for the deceased, and though the pain and sadness and loneliness may remain with those surviving, acceptance too, brings peace	1.inevitable 2.peaceful 3.sad	Many fear death. People fear the unknown. We may fear what will become of our loved ones in death or of those left behind in need of care. Those of us with religious beliefs may have a confidence in what is to come but here on earth it is a sad time to lose a loved one as there is an emptiness that equates to loneliness.	1. sad 2.lonely 3. fearful
612	1			#NULL!				#NULL!				#NULL!		frightening	ORIG	0		uncontrolled	REPLACE	3	uncontrollable	life	ORIG	0				#NULL!				#NULL!				#NULL!		22.22	59	1	1	1	3	1			I thinks some people are scared of death because its the unknown and they make feel they have no control asin life over the experience.	1. Frightening 2. Uncontrolled 3. life
694	1	accepting	LEMMA	1	accept	reluctant	ORIG	0		comfortable	ORIG	0		frightening	ORIG	0		inevitable	ORIG	0		life	ORIG	0				#NULL!				#NULL!				#NULL!		30.56	59	1	1	1	3	1		1. Accepting 2. Reluctant 3. Comfortable		1. Frightening 2. Inevitable 3. Life
601	1	peace	ORIG	0		uncertainty	ORIG	0		loss	ORIG	0		fear	ORIG	0		distaste	REPLACE	3	distasteful	awkward	ORIG	0		curious	ORIG	0		accepting	LEMMA	1	accept	life-cycle	REPLACE	3	cycle	100	59	1	0	1	3	1		1. Peace 2. Uncertainty 3. Loss	There are many cultural and generational differences, of course, in how people see dying and death. But generally, in my world, we are death avoiders.	1. Fear 2. Distaste 3. Awkward
1354	1	unique	ORIG	0		personal	ORIG	0		holistic	ORIG	0			BLANK	5			BLANK	5			BLANK	5				#NULL!				#NULL!				#NULL!		66.67	59	1	1	1	3	1	Death is not so scary if it's managed well and you are respected and treated with dignity, kindness and lots of laughter and memories surrounded by those you wish to be there. We need to demystify the fear and allow bodies to die peacefully.. with minimal intervention when death is inevitable.	1. Unique 2. Personal 3. Holistic		1. 2. 3.
280	1	mystery	ORIG	0		dignity	ORIG	0		sorrow	ORIG	0		scared	ORIG	0		ignorance	ORIG	0		silence	ORIG	0		mysterious	ORIG	0		peaceful	ORIG	0		sadness	ORIG	0		100	59	1	1	1	2	0		1.mystery 2.dignity 3.sorrow		1. Scared 2. Ignorance 3. Silence
180	1	sorrow	ORIG	0		peaceful	ORIG	0		relief	ORIG	0		guilt	ORIG	0		hopelessness	STEM	2	hopeless	fear	ORIG	0		sadness	ORIG	0		peaceful	ORIG	0		memories	ORIG	0		41.67	59	1	1	1	2	0		1. Sorrow 2. Peaceful 3.Relief		1. Guilt 2. Hopelessness 3. Fear
1129	1	sleeping	LEMMA	1	sleep	sad	ORIG	0		lost	ORIG	0		sad	ORIG	0		lost	ORIG	0		relief	ORIG	0		sad	ORIG	0		peaceful	ORIG	0		loss	ORIG	0		100	59	1	1	1	0	0	Is that everybody is going to die.	1. Sleeping 2.Sad 3.Lost	Depends how they die?	1. Sad 2. lost 3. relief
150	1	understanding	ORIG	0		empathetic	REPLACE	3	empathize	support	ORIG	0		unsure	ORIG	0		apprehensive	ORIG	0		uneducated	ORIG	0				#NULL!				#NULL!				#NULL!		16.67	59	1	1	1	2	0	i have had the previlage of caring for 2 family members until their death	1.Understanding 2.Empathetic 3.Support	Many are not sure what to expect or do in this situation	1. Unsure 2. Apprehensive 3. Uneducated
593	1	sad	ORIG	0		comfortable	ORIG	0		united	LEMMA	1	unite	shock	ORIG	0		loss	ORIG	0		afraid	ORIG	0		celebrate	ORIG	0		gift	ORIG	0		legacy	ORIG	0		100	59	1	0	1	2	0		1. sad 2. comfortable 3. united		1.Shock 2.loss 3.afriad
999	1	peace	ORIG	0		journey	ORIG	0		carefree	ORIG	0		fear	ORIG	0		unknown	ORIG	0		alone	ORIG	0				#NULL!				#NULL!				#NULL!		30.56	59	1	1	1	2	0		1.peace 2.journey 3.carefree		1. fear 2. unknown 3. alone
1278	1	inevitable	ORIG	0		sadness	ORIG	0		closure	ORIG	0		secret	ORIG	0		unimaginable	ORIG	0		final	ORIG	0		sad	ORIG	0		resolved	LEMMA	1	resolve	empty	ORIG	0		100	59	1	1	1	3	1	Death and dying are subjects that people do not want to face.	1. Inevitable 2. Sadness 3. Closure	Other persons pretend that death is too far away	1. Secret 2. Unimaginable 3. final
369	0	relaxed	ORIG	0		interested	ORIG	0		passionate	ORIG	0		fearful	ORIG	0		oblivious	ORIG	0		misguided	ORIG	0				#NULL!				#NULL!				#NULL!		40	60	1	1	1	3	1
1280	0	inevitable	ORIG	0		natural	ORIG	0		sad	ORIG	0		postponable	REPLACE	3	postpone	scary	ORIG	0		sad	ORIG	0				#NULL!				#NULL!				#NULL!		54	60	1	0	0	3	1
37	0	inevitable	ORIG	0		final	ORIG	0		love	ORIG	0		unknowing	REPLACE	3	unknown	feared	LEMMA	1	fear	cold	ORIG	0				#NULL!				#NULL!				#NULL!		24	60	1	1	0	3	1
825	0	inevitable	ORIG	0		when	MISS	4		how	MISS	4		taboo	ORIG	0		fear	ORIG	0		denial	ORIG	0		accepting	LEMMA	1	accept	inevitable	ORIG	0		complete	ORIG	0		88	60	1	1	1	2	0
18	0	mystery	ORIG	0		relief	ORIG	0		special	ORIG	0		final	ORIG	0		painful	ORIG	0		scary	ORIG	0				#NULL!				#NULL!				#NULL!		16	60	1	1	1	3	1
970	0	natural	ORIG	0		inevitable	ORIG	0		honoured	REPLACE	3	honorable	unaware	ORIG	0		unknown	ORIG	0		painful	ORIG	0				#NULL!				#NULL!				#NULL!		56	60	1	1	1	2	0
1024	0	mystery	ORIG	0		inevitable	ORIG	0		metamorphic	REPLACE	3	metamorphosis	morbid	ORIG	0		final	ORIG	0		painful	ORIG	0		mystery	ORIG	0		inevitable	ORIG	0		metamorphic	REPLACE	3	metamorphosis	94	60	1	1	1	2	0
756	0	inevitable	ORIG	0		sad	ORIG	0		opportunity	ORIG	0		helpless	ORIG	0		sad	ORIG	0		undignified	ORIG	0		acceptance	ORIG	0		dignity	ORIG	0		inclusive	REPLACE	3	include	66	60	1	1	0	1	0
647	0	end-of-journey	REPLACE	3	end	end-of-journey	REPLACE	3	end	end-of-journey	REPLACE	3	end	end-of-life	REPLACE	3	end	end-of-life	REPLACE	3	end	end-of-life	REPLACE	3	end			#NULL!				#NULL!				#NULL!		80	60	1	1	1	3	1
939	0			#NULL!				#NULL!				#NULL!				#NULL!				#NULL!				#NULL!		peace	ORIG	0		farewell	ORIG	0		family	ORIG	0		54	60	1	1	1	3	1
53	0	relief	ORIG	0		spiritual	ORIG	0		goodbyes	REPLACE	3	farewell		BLANK	5			BLANK	5			BLANK	5		relief	ORIG	0		goodbyes	REPLACE	3	farewell	spiritual	ORIG	0		82	60	1	1	1	3	1
270	0	accepting	LEMMA	1	accept	embracing	LEMMA	1	embrace	culmination	ORIG	0		fear	ORIG	0		dread	ORIG	0		avoidance	ORIG	0				#NULL!				#NULL!				#NULL!		76	60	1	1	0	3	1
1112	0	natural	ORIG	0		inevitable	ORIG	0		random	ORIG	0		scary	ORIG	0		taboo	ORIG	0		cruel	ORIG	0				#NULL!				#NULL!				#NULL!		48	60	1	1	1	3	1
168	0	transition	ORIG	0		acceptance	ORIG	0		inevitable	ORIG	0		unknown	ORIG	0		fearful	ORIG	0		denial	ORIG	0				#NULL!				#NULL!				#NULL!		12	60	1	1	0	0	0
658	0	painful	ORIG	0		plannable	REPLACE	3	plan	real	ORIG	0		huh	MISS	4		death	ORIG	0		shhhh	MISS	4				#NULL!				#NULL!				#NULL!		48	60	1	1	0	3	1
466	0	ubiquity	REPLACE	3	ubiquitous	inevitability	REPLACE	3	inevitable	finality	ORIG	0		avoidance	ORIG	0		afterlife	ORIG	0		tragedy	ORIG	0				#NULL!				#NULL!				#NULL!		16	60	1	1	0	3	1
368	0	destiny	ORIG	0		peacefulness	REPLACE	3	peaceful	farewell	ORIG	0		scared	ORIG	0		tragedy	ORIG	0		robbed	LEMMA	1	rob			#NULL!				#NULL!				#NULL!		28	60	1	1	0	3	1
160	0	ending	ORIG	0		sadness	ORIG	0		release	ORIG	0		sadness	ORIG	0		hospital	ORIG	0		old	ORIG	0				#NULL!				#NULL!				#NULL!		52	60	1	1	0	3	1
424	0	inevitable	ORIG	0		natural	ORIG	0		managed	LEMMA	1	manage	anxious	ORIG	0		mysterious	ORIG	0		painful	ORIG	0				#NULL!				#NULL!				#NULL!		10	60	1	1	1	3	1
1076	0	sad	ORIG	0		final	ORIG	0		mysterious	ORIG	0		scary	ORIG	0		sad	ORIG	0		final	ORIG	0				#NULL!				#NULL!				#NULL!		10	60	1	1	1	2	0
1351	0	inquisitive	ORIG	0		awestruck	REPLACE	3	awe	sometimes-empty	REPLACE	3	empty	overwhelmed	ORIG	0		underwhelmed	MISS	4		fearful	ORIG	0		inquisitive	ORIG	0		awestruck	REPLACE	3	awe	emptiness	ORIG	0		44	60	1	1	0	3	1
670	1	normal	ORIG	0		expected	LEMMA	1	expect	accepting	LEMMA	1	accept	denial	ORIG	0		uncomfortable	ORIG	0		scared	ORIG	0		normal	ORIG	0		expected	LEMMA	1	expect	accepting	LEMMA	1	accept	91.67	60	1	1	1	3	1		1.Normal 2.Expected 3.Accepting		1. Denial 2. Uncomfortable 3.Scared
9	1	sad	ORIG	0		frightened	ORIG	0		inevitable	ORIG	0		frightened	ORIG	0		scared	ORIG	0		unknown	ORIG	0		sad	ORIG	0		finished	LEMMA	1	finish	frightened	ORIG	0		100	60	1	1	1	3	1	I feel sad because I've experienced the loss of loved ones and grief Is overwhelming Frightened because I have seen many people die in different ways in the last hours in the can be peaceful very painful Inevitable because I know every one of us must go through this process and die and it's the unknown	1.sad 2.frightened 3. Inevitable	I find my patients family are usually always frightened and scared is part of the unknown it's a combination of all three that I have seen in the patient and the relatives and of course myself	1. Frightened 2. Scared 3.unknown	I feel that death and dying is frightening it's the unknown and you feel that life is totally finished and the overwhelming sadness when you lose a loved one is terrible and it takes such a long time to get over and you just live with it
845	1	sadness	ORIG	0		lose	ORIG	0		release	ORIG	0		anger	ORIG	0		grief	ORIG	0		sadness	ORIG	0		grief	ORIG	0		sadness	ORIG	0		joy	ORIG	0		100	60	1	1	1	3	1		1.sadness 2.lose 3.release	stages people go through	1. anger 2.grief 3.sadness
96	1	fearful	ORIG	0		curious	ORIG	0		slow	ORIG	0				#NULL!				#NULL!				#NULL!				#NULL!				#NULL!				#NULL!		5.56	60	1	1	0	3	1		1.fearful 2.curious 3.slow
1193	1	frightened	ORIG	0		apprehensive	ORIG	0		inevitable	ORIG	0		ignore	ORIG	0		scared	ORIG	0		inevitable	ORIG	0		hopeful	ORIG	0		enlightened	LEMMA	1	enlighten	inevitable	ORIG	0		100	60	1	1	1	2	0		1.frightened 2.apprehensive 3.inevitable		1. Ignore 2. Scared 3. Inevitable
1283	1	inevitable	ORIG	0		accepting	LEMMA	1	accept	calm	ORIG	0		painful	ORIG	0		sad	ORIG	0		inevitable	ORIG	0		inevitable	ORIG	0		informed	LEMMA	1	inform	accepting	LEMMA	1	accept	88.89	60	1	1	1	3	1		1.Inevitable 2.Accepting 3.Calm		1. Painful 2. Sad 3. Inevitable	I'm not sure my view has changed over the course, but perhaps my awareness has.
833	1	family	ORIG	0		understanding	ORIG	0		my wishes	REPLACE	3	wish	family	ORIG	0		comfortable	ORIG	0		curious	ORIG	0		scared	ORIG	0		missed	LEMMA	1	miss	family	ORIG	0		100	60	1	1	1	3	1	l have spoken about this with my family, wanting then to understand my wishes, when my time comes, they get upset but as l have explained to them we all have to died one day	1.Family 2.understanding 3.my wishes	family with me, made comfortable curious what next	1. family 2. comfortable 3. curious	scared of dying, being missed by family missing my grand children
427	1	inevitable	ORIG	0		natural	ORIG	0		grand finale	LEMMA	1	grand	frightening	ORIG	0		fear of pain	LEMMA	1	fear	loss of control	LEMMA	1	loss			#NULL!				#NULL!				#NULL!		36.11	60	1	1	1	2	0	There is nothing more sure than death.It completes a cycle.	1.inevitable 2.natural 3.grand finale	These are things I have heard from patients	1. frightening 2. fear of pain 3. loss of control
499	1	wary	ORIG	0		uncertain	ORIG	0		curious	ORIG	0		frightened	ORIG	0		angry	ORIG	0		relieved	REPLACE	3	relieve			#NULL!				#NULL!				#NULL!		16.67	60	1	1	1	3	1		1.wary 2.uncertain 3. curious		1. frightened 2. angry 3. relieved
225	1	breath	ORIG	0		meaning	ORIG	0		love	ORIG	0		passage	ORIG	0		overcoming	LEMMA	1	overcome	surrender	ORIG	0		liminal	MISS	4		surrender	ORIG	0		molecular	ORIG	0		83.33	60	0	1	1	3	1	Breath is for life Meaning is for longing Love is for being	1. Breath 2. Meaning 3. Love		1. passage 2. overcoming 3. surrender	I kind of refer to AnzaldÃºa's Borderlands theory
227	1	scared	ORIG	0		natural	ORIG	0		painful	ORIG	0		scared	ORIG	0		unknown	ORIG	0		taboo	ORIG	0		sad	ORIG	0		normal	ORIG	0		happy	ORIG	0		97.22	60	1	0	0	3	1		1. scared 2. natural 3. painful		1. scared 2. unknown 3. taboo
315	1	final	ORIG	0		sadness	ORIG	0		individual	ORIG	0		scary	ORIG	0		unknown	ORIG	0		emotive	REPLACE	3	emotional	inevitable	ORIG	0		curious	ORIG	0		unknown	ORIG	0		100	60	1	1	1	3	1		1. Final 2. Sadness 3. Individual		1. Scary 2. Unknown 3. Emotive
426	1	release	ORIG	0		opportunity	ORIG	0		grace	REPLACE	3	gracious	fear	ORIG	0		sadness	ORIG	0		regret	ORIG	0		part of the life cycle	LEMMA	1	part	natural	ORIG	0		presence	ORIG	0		100	60	1	0	0	3	1	Until we die it's all supposition no matter how many people in transition we have sat with or will sit with. Make no assumptions and stay present with what is, both in the one who is in transition you most importantly ones self. Notice where the holding and fear and and see where and what can be released, to come into even deeper presence. An incredible privilege to sit with those that are dying.…	1.Release 2.opportunity 3.grace		1. Fear 2. Sadness 3. Regret	if we live we die and if we are able to come more deeply into authentic living then perhaps we can arrive more gracefully and more prepared at deaths door
922	1	curious	ORIG	0		cautious	ORIG	0		worried	ORIG	0		thoughtful	ORIG	0		hope	ORIG	0		unsure	ORIG	0		decisive	ORIG	0		positive	ORIG	0		thoughtful	ORIG	0		100	60	1	0	1	3	1		1.Curious 2.Cautious 3.Worried	Again various thoughts	1.Thoughtful 2.Hope 3.Unsure	Certainly changed my perspective
1442	1	at peace	REPLACE	3	peaceful	final	ORIG	0		grief	ORIG	0		sadness	ORIG	0		tragic	ORIG	0		lonely	ORIG	0		acceptance	ORIG	0		sadness	ORIG	0		relief	ORIG	0		94.44	60	1	1	1	1	0	For some it is peace of dying and to be pain free, others it is the grief of dying losing a loved one that we have to come to terms with, but it is a part of life that will affect everyone, it is the way we deal with grief.	1. At Peace 2. Final 3. Grief	We all feel the sadness of the loss of a person, some times it is a tragic passing that we find it hard to cope with. It does find people feeling very lonely that they have lost a partner, parent, child, friends and family. It is the acceptance that we have to deal with our loss and the grief we feel.	1. Sadness 2. Tragic 3. Lonely	I have learnt that is okay to acceptance death & dying, you still feel the sadness, it is a relief for some people when it comes to the end.
835	1	peaceful	ORIG	0		life changing	LEMMA	1	life	on going	REPLACE	3	ongoing	fearful	ORIG	0		i want to ignore it, it may never come	REPLACE	3	ignore	i'll deal with it later!	REPLACE	3	deal	inevitable	ORIG	0		new journey in life, the next step, even though it is unknown	LEMMA	1	new	hopefully not boring!	REPLACE	3	hopeful	100	60	1	1	1	1	0		1.Peaceful 2.Life changing 3.On going	Stupid, it does not help to bury one's head in the sand, no pun intended	1. Fearful 2. I want to ignore it, it may never come 3. I'll deal with it later!	It comes to all of us, a very leveling experience, where we are all the same, even though many don't believe this fact, and we should all treat each other with love and respect, which is rather lacking at present in the world at the moment
775	1	t.l.c	REPLACE	3	tenderness	goodbyes	REPLACE	3	farewell	super-vigilance	REPLACE	3	vigilance	sadness	ORIG	0		mystery	ORIG	0		funeral	ORIG	0				#NULL!				#NULL!				#NULL!		22.22	60	1	1	1	2	0		1.T.L.C 2.goodbyes 3.super-vigilance		1.sadness 2.mystery 3.funeral
574	1	acceptance	ORIG	0		sharing	LEMMA	1	share	peace	ORIG	0		fear	ORIG	0		pain	ORIG	0		comfort	ORIG	0				#NULL!				#NULL!				#NULL!		22.22	60	1	1	1	3	1	Fear Pain Comfort	1. Acceptance 2. Sharing 3. Peace		1.Fear 2.Pain 3.Comfort
357	1	sadness	ORIG	0		regret	ORIG	0		fear	ORIG	0		scared	ORIG	0		lonely	ORIG	0		inevitable	ORIG	0		sad	ORIG	0		lonely	ORIG	0		remembering	LEMMA	1	remember	100	60	1	1	1	1	0		1.sadness 2.regret 3.fear		1.scared 2.lonely 3.inevitable
1031	1	calm	ORIG	0		final	ORIG	0		peaceful	ORIG	0		scared	ORIG	0		afraid	ORIG	0		angry	ORIG	0				#NULL!				#NULL!				#NULL!		33.33	60	1	1	1	3	1		1. Calm 2. Final 3. Peaceful		1. scared 2. afraid 3. angry
910	1	final	ORIG	0		complete	ORIG	0		memories	ORIG	0		loss	ORIG	0		grief	ORIG	0		final	ORIG	0				#NULL!				#NULL!				#NULL!		36.11	60	1	1	1	3	1	Death is final, however the memory of the person/animal/loved one lives on in the minds of others	1. Final 2. Complete 3. Memories	Life goes on.... Everyone experiences the death of a loved one, neighbor, pet, work collegue or friend differently and no one way is the right or best way, if able to do so, being a good listener is ideal. Some may want to talk others may not, cultural affiliations is also a consideration.	1. Loss 2. Grief 3. Final
1484	1	loss	ORIG	0		sad	ORIG	0		confrontational	STEM	2	confront	scared	ORIG	0		horrible	ORIG	0		terrible	ORIG	0		peaceful	ORIG	0		ending	ORIG	0		comforting	ORIG	0		100	60	1	1	1	3	1	it is sad at the loss of someone you love, and it makes you confront your fears and questions your own immortality	1.loss 2.sad 3.confrontational	people don't want to think about death. death and dying can be a pleasant experience if done right	1. Scared 2. Horrible 3. Terrible	My thoughts have changed I feel comfortable about dying
733	1	dead	ORIG	0		passed on	LEMMA	1	pass	gone	LEMMA	1	go	dead	ORIG	0		grief	ORIG	0		sadness	ORIG	0		dead	ORIG	0		passed away	LEMMA	1	pass	gone	LEMMA	1	go	100	60	0	1	1	2	0		1.Dead 2.Passed on 3.Gone		1.Dead 2.Grief 3.Sadness
1437	1	uncertain	ORIG	0		concerned	ORIG	0		comfortable	ORIG	0		fear	ORIG	0		unknown	ORIG	0		peace	ORIG	0		mysterious	ORIG	0		unknowable	REPLACE	3	unknown	unavoidable	ORIG	0		100	60	0	1	1	3	1	Because I've worked in palliative care for many years, and been with many people as they've died, I've seen that it can be done well, that it's not about people dying in excruciating pain or with other symptoms unrelieved. So from that perspective I'm not uncomfortable with the idea of death. However there are some people who have significant difficulty psychologically or spiritually towards the …	1. Uncertain 2. Concerned 3. Comfortable	I've chosen fear and unknown because my sense is that for many people death and dying are totally unknown, not to be spoken of, and create tremendous fear. However I've also chosen peace because my experience is that for most people, once they have grappled with the shock of diagnosis/prognosis, with the distress of friends and family, relatively quickly reach a place of equanimity and are no lon…	1. Fear 2. Unknown 3. Peace
1058	1	peace	ORIG	0		necessary	ORIG	0		future	ORIG	0		loss	ORIG	0		sadness	ORIG	0		scary	ORIG	0		accepted	LEMMA	1	accept	dignity	ORIG	0		only a chapter	REPLACE	3	chapter	88.89	60	0	0	0	3	1		1. Peace 2. Necessary 3. Future		1. Loss 2. Sadness 3. Scary
438	1	sadness	ORIG	0		memories	ORIG	0		hardship	ORIG	0		sadness	ORIG	0		memories	ORIG	0		hardship	ORIG	0				#NULL!				#NULL!				#NULL!		44.44	60	1	1	1	0	0	Sadness Memories Hardship	1. Sadness 2. Memories 3. Hardship		1.Sadness 2.Memories 3.Hardship
1339	1	sad	ORIG	0		grief	ORIG	0		loss	ORIG	0		scared	ORIG	0		taboo	ORIG	0		silent	ORIG	0				#NULL!				#NULL!				#NULL!		72.22	60	1	1	1	3	1		1. Sad 2. Grief 3.Loss		1.Scared 2.Taboo 3.Silent
42	1	inevitable	ORIG	0		release	ORIG	0		anticipation	ORIG	0		end	ORIG	0		sorrow	ORIG	0		pain	ORIG	0		inevitable	ORIG	0		normal	ORIG	0		doorway	ORIG	0		100	60	1	1	0	2	0		1. Inevitable 2. Release 3. Anticipation		1.End 2.Sorrow 3.Pain
1099	1	interest	ORIG	0		confusion	ORIG	0		relief	ORIG	0				#NULL!				#NULL!				#NULL!				#NULL!				#NULL!				#NULL!		19.44	60	1	1	1	2	0	Fear Denial Guilt	1.Interest 2.Confusion 3.Relief
926	1	fearful	ORIG	0		uncertain	ORIG	0		unprepared	ORIG	0		fearful	ORIG	0		not interested	MISS	4		unprepared	ORIG	0		intrigued	LEMMA	1	intrigue	preparing	LEMMA	1	prepare	uncertain	ORIG	0		100	60	1	1	1	3	1	These are my thoughts	1.Fearful 2.Uncertain 3. Unprepared	Thats it	1. fearful 2. not interested 3. unprepared	I'm enjoying opening myself up to this…..I have a long way to go ...Sorry I got this activity mixed up. I'm more interested in finding out more and perhaps less fearful, since doing this course.
591	1	sacred	ORIG	0		transformative	STEM	2	transform	spiritual	ORIG	0		frightening	ORIG	0		avoidance	ORIG	0		denying	LEMMA	1	deny			#NULL!				#NULL!				#NULL!		47.22	60	#NULL!	0	0	3	1	I had a hard time thinking of 3 words to come up with Because, like birth, I believe we should prepare for the journey of death. It is something we all will experience, but it is not something we should fear. It is emotional, but when I have been in the presence of someone dying it has been a real sacred experience, not religious, and I have no words to really describe that experience.	1. Sacred 2. Transformative 3. Spiritual	I think people in the US are still very death denying. Despite Death Cafes, The Conversation Project and many other movements, the majority of people still do not want to talk about death and dying. I was even told by one of my Gerontology professors that "people don't want to talk about dying. It is too scary." I can't tell you how many people say they want to come in and talk to me about pre-ar…	1. Frightening 2. Avoidance 3. Denying
618	0			#NULL!				#NULL!				#NULL!				#NULL!				#NULL!				#NULL!		natural	ORIG	0		mystery	ORIG	0		inevitable	ORIG	0		52	61	1	1	1	3	1
598	0	glad	ORIG	0		sad	ORIG	0		wistful	MISS	4		fearful	ORIG	0		sad	ORIG	0		reticent	MISS	4				#NULL!				#NULL!				#NULL!		34	61	1	1	0	3	1
846	0	sadness	ORIG	0		relief	ORIG	0		closure	ORIG	0		grief	ORIG	0		peaceful	ORIG	0		struggle	ORIG	0		respect	ORIG	0		loved	ORIG	0		peaceful	ORIG	0		72	61	1	1	1	2	0
348	0	acceptance	ORIG	0		infinity	ORIG	0		nothingness	ORIG	0		fear	ORIG	0		suffering	LEMMA	1	suffer	regret	ORIG	0				#NULL!				#NULL!				#NULL!		56	61	0	1	0	3	1
908	0	inevitable	ORIG	0		painful	ORIG	0		fear	ORIG	0		eventual	ORIG	0		painful	ORIG	0		quick	ORIG	0				#NULL!				#NULL!				#NULL!		26	61	1	1	1	3	1
1021	0	warmth	ORIG	0		loving	STEM	2	love	peace	ORIG	0		heaven	ORIG	0		hell	ORIG	0		nothing	REPLACE	3	nothingness	peace	ORIG	0		love	ORIG	0		inevitable	ORIG	0		74	61	1	1	1	2	0
244	0	loss	ORIG	0		sadness	ORIG	0		grief	ORIG	0		grief	ORIG	0		sadness	ORIG	0		fear	ORIG	0				#NULL!				#NULL!				#NULL!		14	61	1	1	1	1	0
1360	0	resigned	LEMMA	1	resign	curious	ORIG	0		tentative	ORIG	0		scared	ORIG	0		rejection	ORIG	0		ignorant	ORIG	0		inevitable	ORIG	0		peaceful	ORIG	0		informed	LEMMA	1	inform	88	61	1	1	0	3	1
288	0	fear	ORIG	0		unknown	ORIG	0		loss	ORIG	0		fear	ORIG	0		unknown	ORIG	0		loss	ORIG	0				#NULL!				#NULL!				#NULL!		8	61	1	1	0	2	0
1311	0	release	ORIG	0		freedom	ORIG	0		peace	ORIG	0		fear	ORIG	0		uninformed	REPLACE	3	misguided	panic	ORIG	0		relief	ORIG	0		rest	ORIG	0		peace	ORIG	0		82	61	1	1	1	1	0
1117	0	inevitable	ORIG	0		normal	ORIG	0		life-affirming	REPLACE	3	affirmation	fear	ORIG	0		sadness	ORIG	0		regret	ORIG	0		calm	ORIG	0		peaceful	ORIG	0		adventure	ORIG	0		84	61	1	1	1	3	1
370	0	release	ORIG	0		peace	ORIG	0		journey	ORIG	0		release	ORIG	0		frightening	ORIG	0		unknown	ORIG	0				#NULL!				#NULL!				#NULL!		18	61	1	1	1	2	0
58	0	inevitable	ORIG	0		loss	ORIG	0		next	MISS	4		fear	ORIG	0		loss	ORIG	0		pain	ORIG	0				#NULL!				#NULL!				#NULL!		12	61	1	1	1	2	0
407	0	comfortable	ORIG	0		untroubled	ORIG	0		saddened	REPLACE	3	sad	fearful	ORIG	0		sad	ORIG	0		wary	ORIG	0				#NULL!				#NULL!				#NULL!		20	61	1	1	0	3	1
502	0	natural	ORIG	0		learn	ORIG	0		calm	ORIG	0		fear	ORIG	0		quandary	ORIG	0		agony	ORIG	0				#NULL!				#NULL!				#NULL!		10	61	1	1	1	2	0
951	1	transition	ORIG	0		love	ORIG	0		union	ORIG	0		letting-go.	MISS	4		leaving-behind.	MISS	4		farewell.	LEMMA	1	farewell	complete	ORIG	0		oneness	ORIG	0		transition	ORIG	0		80.56	61	1	1	0	3	1		1.Transition 2.Love 3.Union		1. Letting-go. 2. Leaving-behind. 3. Farewell.
110	1	journey	ORIG	0		relief	ORIG	0		over	REPLACE	3	finish	process	ORIG	0		journey	ORIG	0		over	REPLACE	3	finish	journey	ORIG	0		organize	ORIG	0		over	REPLACE	3	finish	100	61	1	1	0	2	0		1. Journey 2. Relief 3. Over		1. Process 2. Journey 3. Over
1410	1	transitional	ORIG	0		mysterious	ORIG	0		freedom	ORIG	0		sad	ORIG	0		final	ORIG	0		dark	ORIG	0		compassionate	ORIG	0		peaceful	ORIG	0		life	ORIG	0		100	61	1	1	0	1	0		1.Transitional 2.Mysterious 3.Freedom		1.Sad 2.Final 3.Dark
1319	1	how	MISS	4		soul	ORIG	0		family	ORIG	0		guilt	ORIG	0		anger	ORIG	0		worried	ORIG	0		happier	REPLACE	3	happy	planning	LEMMA	1	plan	ready	ORIG	0		100	61	1	1	1	2	0	How will i die? What wil happen to my soul? How will my family cope?	1. How 2. Soul 3. Family	Guilt that i never did what i should have with my kids and wife. Anger that i havent finished my life yet. Worried about my family how are they going to cope? Anger that i didnt finish doing things i wanted to do, Guilty about things i should have done with family and never did them, How is my family going to cope without me	1. Guilt 2. Anger 3. Worried
1277	1			#NULL!				#NULL!				#NULL!		end	ORIG	0		peace	ORIG	0		tranquility	ORIG	0				#NULL!				#NULL!				#NULL!		44.44	61	1	1	1	2	0			pleased to share	1. End 2. Peace 3. Tranquility
20	1	sadness	ORIG	0		loss	ORIG	0		closure	ORIG	0		numbness	STEM	2	numb	pain	ORIG	0		loss	ORIG	0		sadness	ORIG	0		loss	ORIG	0		hopelessness	STEM	2	hopeless	100	61	1	1	1	2	0	Sadness for the death of a loved one. Feeling of loss at loved one now being dead. Closure to move on with own life.	1. Sadness 2. Loss 3. Closure		1. Numbness 2. Pain 3. Loss
80	1	accepting	LEMMA	1	accept	sorrow	ORIG	0		horror	ORIG	0		scared	ORIG	0		sorrow	ORIG	0		horror	ORIG	0		accepting	LEMMA	1	accept	not-yet-ready	REPLACE	3	unprepared	optimistic	ORIG	0		100	61	0	1	0	3	1	I'm accepting that death is a natural part of Life. It's a transition to a spiritual realm. I feel sorrow for those close to me, that their physical presence is no longer around. I miss them. I feel horror at the senseless deaths of many people, as in East Timor prior to independence.	1. Accepting 2. Sorrow 3. Horror	I think many people are scared of dying and death. For many people it's not an open area of discussion. People feel sorrow for their loved ones, and many grieve for a long time. Many people encounter the horror of death and dying in war-zones, places of ethnic cleansing, plagues and terrorist attacks.	1. Scared 2. Sorrow 3. Horror	I'm accepting that death is part of the cycle of life. There is the feeling that there is more to contribute to the earthly plane of existence. There is a sense of optimism about the afterlife based on NDEs and Swedenborg's discoveries of life after death.
106	1	sadness	ORIG	0		relief	ORIG	0		suffering	LEMMA	1	suffer	love	ORIG	0		peace	ORIG	0		anxiety	ORIG	0				#NULL!				#NULL!				#NULL!		41.67	61	1	1	1	2	0	Unfortunately some people die alone in pain. For loved ones left behind, they sometimes feel relief that they will not be suffering anymore.	1.sadness 2.relief 3.suffering	Families want to show their love at this time but can be anxious about how to doing this. They hope their loved one will go peacefully.	1. Love 2. Peace 3. Anxiety
90	1	inevitable	ORIG	0		completion	ORIG	0		fulfilment	REPLACE	3	fulfillment	inevitable	ORIG	0		unnerving	MISS	4		reluctance	ORIG	0		comfortable	ORIG	0		curious	ORIG	0		practical	ORIG	0		100	61	1	0	0	3	1		1. Inevitable 2. Completion 3. Fulfilment		1.Inevitable 2.Unnerving 3.Reluctance
984	1	terminal	ORIG	0		unavoidable	ORIG	0		darkness	ORIG	0		to be avoided	REPLACE	3	avoidance	taboo	ORIG	0		afraid	ORIG	0		calm	ORIG	0		relaxed	ORIG	0		peaceful	ORIG	0		100	61	0	1	1	3	1	Death is the end of life and all relationships	1.Terminal 2.Unavoidable 3.Darkness	Death is scary and to be avoided	1. To be avoided 2. Taboo 3.Afraid	This is where I am at the moment (I don't have a terminal disease either).
134	1	peace	ORIG	0		end	ORIG	0		life	ORIG	0		pain	ORIG	0		illness	ORIG	0		end	ORIG	0				#NULL!				#NULL!				#NULL!		25	61	1	1	1	3	1	death is a part of life	1.peace 2.end 3.life	I think many people who have not had a lot to do with death and dying are fearful of it	1. pain 2. illness 3. end
1456	1	peace	ORIG	0		natural	ORIG	0		freeing	LEMMA	1	free	fear	ORIG	0		sad	ORIG	0		end	ORIG	0				#NULL!				#NULL!				#NULL!		30.56	61	1	0	1	3	1		1.Peace 2.Natural 3.Freeing		1.Fear 2.Sad 3.end
679	1	dignity	ORIG	0		respect	ORIG	0		caring	LEMMA	1	care	grief	ORIG	0		loss	ORIG	0		loneliness	ORIG	0		inevitable	ORIG	0		sad	ORIG	0		peacefully	REPLACE	3	peaceful	100	61	1	1	0	0	0	This is a sad time for family & friends	1.dignity 2.respect 3.caring	Sadness loneliness grieving	1. Grief 2. Loss 3.loneliness	Death is inevitable its the one fact of life. It can also be a very sad time...yet hopefully peaceful
1398	1	reality	ORIG	0		wonder	ORIG	0		acceptance	ORIG	0		fear	ORIG	0		denial	ORIG	0		anger	ORIG	0		curious	ORIG	0		inevitable	ORIG	0		trusting	LEMMA	1	trust	100	61	1	1	1	3	1		1.reality 2.wonder 3.acceptance		1. Fear 2. denial 3. anger
1399	1	interested	ORIG	0		relaxed	ORIG	0		sad	ORIG	0		frightened	ORIG	0		painful	ORIG	0		scary	ORIG	0		sad	ORIG	0		unprepared	ORIG	0		unsure	ORIG	0		100	61	1	1	1	3	1		1.Interested 2. relaxed 3. sad	it is scary and can be frightening to think that you or your loved one may go through this and you are unable to change the outcome	1.Frightened 2.painful 3.scary
95	1	finality	ORIG	0		inevitable	ORIG	0		pain	ORIG	0		despair	ORIG	0		fear	ORIG	0		loss	ORIG	0				#NULL!				#NULL!				#NULL!		16.67	61	1	1	0	3	1		1.finality 2.inevitable 3.pain		1. despair 2. fear 3. loss
1100	1	accepting	LEMMA	1	accept	sadness	ORIG	0		love	ORIG	0		fear	ORIG	0		sadness	ORIG	0		anger	ORIG	0				#NULL!				#NULL!				#NULL!		0	61	1	0	1	1	0		1.accepting 2.sadness 3.love		1. fear 2. sadness 3. anger
1458	1	thankful	ORIG	0		inevitable	ORIG	0		life	ORIG	0		lonely	ORIG	0		sad	ORIG	0		scared	ORIG	0				#NULL!				#NULL!				#NULL!		33.33	61	1	1	1	1	0		1.thankful 2.inevitable 3.life		1.lonely 2.sad 3.scared
975	1	inevitable	ORIG	0		loss	ORIG	0		choice	ORIG	0		sad	ORIG	0		final	ORIG	0		grief	ORIG	0		inevitable	ORIG	0		planned	LEMMA	1	plan	natural	ORIG	0		100	61	1	1	0	3	1		1. Inevitable 2. Loss 3. Choice		1. Sad 2. Final 3. Grief
705	1			#NULL!				#NULL!				#NULL!		life	ORIG	0		hidden	LEMMA	1	hide	uninformed	REPLACE	3	misguided			#NULL!				#NULL!				#NULL!		33.33	61	0	0	1	3	1			Death & dying are becoming more freely discussed & people are taking more control of these processes rather than leaving them to others in our western death denying culutre	1. Life 2. Hidden 3. Uninformed
79	1	apprehensive	ORIG	0		unready	REPLACE	3	unprepared	mysterious	ORIG	0		avoidance	ORIG	0		fear	ORIG	0		reluctant	ORIG	0		inevitable	ORIG	0		informed	LEMMA	1	inform	relaxed	ORIG	0		100	61	0	1	0	3	1		1. Apprehensive 2. Unready 3. Mysterious		1. Avoidance 2. Fear 3. Reluctant
132	1	sad	ORIG	0		end	ORIG	0		unknown	ORIG	0		private	ORIG	0		negotiable	ORIG	0		end	ORIG	0				#NULL!				#NULL!				#NULL!		33.33	61	1	1	1	3	1		1. Sad 2. End 3. Unknown		1.Private 2.Negotiable 3.End
898	1	empty	ORIG	0		sad	ORIG	0		hollow	ORIG	0		grief	ORIG	0		sadness	ORIG	0		loneliness	ORIG	0		relief	ORIG	0		emptiness	ORIG	0		sadness	ORIG	0		100	61	1	1	1	2	0		1.empty 2.sad 3.hollow		1.Grief 2. sadness 3. loneliness	After a lengthy illness it is ok to feel relief that the suffering is all over for our loved one. After the initial relief though the emptiness sets in as we miss our loved one and have to acknowledge the end of an era.
1055	1	accepting	LEMMA	1	accept	sad	ORIG	0		strong	ORIG	0		unaccepting	REPLACE	3	unacceptable	grief	ORIG	0		lonely	ORIG	0			BLANK	5			BLANK	5			BLANK	5		100	61	1	1	1	0	0		1.Accepting 2.Sad 3.Strong		1.Unaccepting 2.Grief 3.Lonely
391	1	natural	ORIG	0		mystery	ORIG	0		inevitable	ORIG	0		scared	ORIG	0		denial	ORIG	0		hopeless	ORIG	0				#NULL!				#NULL!				#NULL!		13.89	61	1	1	0	3	1		1.natural 2.mystery 3.inevitable	Many I speak to donor even want to enter a conversation about death .. they are afraid if they do it will come for them.	1. Scared 2. Denial 3. Hopeless
1089	1	life	ORIG	0		inevitable	ORIG	0		end	ORIG	0		happy	ORIG	0		chances	LEMMA	1	chance	life	ORIG	0		circle	ORIG	0		life	ORIG	0		inside	REPLACE	3	inner	100	61	#NULL!	1	1	2	0	Its the circle of life and in the circle are your life family friends etc that you hold together until the circle stops turning .	1.Life 2.Inevitable 3.End	being happy is so important to living.chances you take makes you the person you are and become.and that is life all over	1. happy 2. chances 3. life	these are now my words but I still feel the same that it is the circle of life and everyone makes their circle and what is inside it .
354	0	inevitable	ORIG	0		peaceful	ORIG	0		challenging	LEMMA	1	challenge	scary	ORIG	0		longed-for	REPLACE	3	yearn	confronting	LEMMA	1	confront			#NULL!				#NULL!				#NULL!		8	62	1	1	0	3	1
1259	0	final	ORIG	0		accepted	LEMMA	1	accept	prepared	REPLACE	3	prepare		BLANK	5			BLANK	5			BLANK	5				#NULL!				#NULL!				#NULL!		10	62	1	1	1	3	1
1469	0	curious	ORIG	0		scared	ORIG	0		upset	ORIG	0		avoidance	ORIG	0		fear	ORIG	0		taboo	ORIG	0				#NULL!				#NULL!				#NULL!		10	62	1	1	0	3	1
192	0	inevitable	ORIG	0		individual	ORIG	0		emotional	ORIG	0		emotional	ORIG	0		uncertain	ORIG	0		loss	ORIG	0				#NULL!				#NULL!				#NULL!		14	62	1	1	1	3	1
1297	0	peaceful	ORIG	0		unavoidable	ORIG	0		spiritual	ORIG	0		painful	ORIG	0		scary	ORIG	0		taboo	ORIG	0				#NULL!				#NULL!				#NULL!		16	62	1	1	1	1	0
1003	0	fear	ORIG	0		emptiness	ORIG	0		loss	ORIG	0		fear	ORIG	0		emptiness	ORIG	0		loss	ORIG	0		sadness	ORIG	0		loss	ORIG	0		acceptance	ORIG	0		76	62	1	1	0	0	0
329	0	inevitable	ORIG	0		peaceful	ORIG	0		sadness	ORIG	0		frightening	ORIG	0		sadness	ORIG	0		uninformed	REPLACE	3	misguided			#NULL!				#NULL!				#NULL!		10	62	1	1	1	3	1
163	0			#NULL!				#NULL!				#NULL!				#NULL!				#NULL!				#NULL!		normal	ORIG	0		realisation	REPLACE	3	realization	talk	ORIG	0		72	62	1	1	1	3	1
21	0	prepared	REPLACE	3	prepare	curious	ORIG	0		interested	ORIG	0		fearful	ORIG	0		avoidant	STEM	2	avoid	overwhelmed	ORIG	0				#NULL!				#NULL!				#NULL!		22	62	1	1	1	3	1
578	0	absence	ORIG	0		stillness	ORIG	0		sorrow	ORIG	0		embarrassment	ORIG	0		uncertainty	ORIG	0		empathy	ORIG	0		compassion	ORIG	0		completion	ORIG	0		continuity	ORIG	0		96	62	1	1	0	3	1
942	0	inevitable	ORIG	0		individual	ORIG	0		peaceful	ORIG	0			BLANK	5			BLANK	5			BLANK	5				#NULL!				#NULL!				#NULL!		76	62	1	1	1	2	0
232	0	family	ORIG	0		love	ORIG	0		journey	ORIG	0		fear	ORIG	0		curious	ORIG	0		denial	ORIG	0				#NULL!				#NULL!				#NULL!		42	62	1	1	0	3	1
231	0	dignified	ORIG	0		normal	ORIG	0		peaceful	ORIG	0		unusual	ORIG	0		scary	ORIG	0		painful	ORIG	0				#NULL!				#NULL!				#NULL!		16	62	1	1	1	3	1
323	0	wonder	ORIG	0		journey	ORIG	0		rest	ORIG	0		fear	ORIG	0		loss	ORIG	0		despair	ORIG	0				#NULL!				#NULL!				#NULL!		12	62	1	1	0	3	1
436	0	emotional	ORIG	0		reflective	ORIG	0		painful	ORIG	0			BLANK	5			BLANK	5			BLANK	5				#NULL!				#NULL!				#NULL!		66	62	1	1	0	1	0
671	0	painless	ORIG	0		peaceful	ORIG	0		family	ORIG	0		drugs	ORIG	0		scary	ORIG	0		hospital	ORIG	0				#NULL!				#NULL!				#NULL!		34	62	1	1	1	2	0
1038	0	sorrow	ORIG	0		missing	LEMMA	1	miss	regret	ORIG	0		pain	ORIG	0		loneliness	ORIG	0		relief	ORIG	0				#NULL!				#NULL!				#NULL!		50	62	0	1	1	3	1
1020	0	mysterious	ORIG	0		awed	ORIG	0		accepting	LEMMA	1	accept	denial	ORIG	0		fearful	ORIG	0		non-acceptance	REPLACE	3	unacceptable			#NULL!				#NULL!				#NULL!		6	62	1	1	1	1	0
1332	0	inevitable	ORIG	0		sorrow	ORIG	0		peaceful	ORIG	0		frightening	ORIG	0		taboo	ORIG	0		denial	ORIG	0				#NULL!				#NULL!				#NULL!		34	62	1	1	1	3	1
1053	0	inevitable	ORIG	0		eternal	ORIG	0		peaceful	ORIG	0		inevitable	ORIG	0		fearful	ORIG	0		unknown	ORIG	0		inevitable	ORIG	0		peaceful	ORIG	0		fulfilled	REPLACE	3	fulfill	86	62	1	1	0	2	0
814	0	curious	ORIG	0		apprehensive	ORIG	0		healing	ORIG	0		denial	ORIG	0		scared	ORIG	0		superstitious	ORIG	0				#NULL!				#NULL!				#NULL!		48	62	1	1	1	3	1
45	0	peaceful	ORIG	0		painfree	REPLACE	3	painless	loved	ORIG	0		relief	ORIG	0		sadness	ORIG	0		cancer	ORIG	0				#NULL!				#NULL!				#NULL!		26	62	1	1	1	0	0
420	1	sadness	ORIG	0		acceptance	ORIG	0		confronting	LEMMA	1	confront	avoidance	ORIG	0		sadness	ORIG	0		unprepared	ORIG	0				#NULL!				#NULL!				#NULL!		33.33	62	1	1	1	3	1		1. Sadness 2. Acceptance 3. Confronting		1.Avoidance 2.Sadness 3.Unprepared
482	1	struggle	ORIG	0		definite	ORIG	0		reflection	ORIG	0		release	ORIG	0		fear	ORIG	0		inevitable	ORIG	0				#NULL!				#NULL!				#NULL!		25	62	1	1	1	3	1		1. Struggle 2. Definite 3. Reflection		1. Release 2. Fear 3. Inevitable
1083	1	natural	ORIG	0		life	ORIG	0		end	ORIG	0		fear	ORIG	0		avoidance	ORIG	0		pain	ORIG	0		natural	ORIG	0		end	ORIG	0		life	ORIG	0		100	62	1	0	1	3	1		1.Natural 2.Life 3.End		1. Fear 2. Avoidance 3. Pain
486	1	inevitable	ORIG	0		challenging	LEMMA	1	challenge	peaceful	ORIG	0		inevitable	ORIG	0		sad	ORIG	0		loss	ORIG	0		inevitable	ORIG	0		universal	ORIG	0		unique	ORIG	0		100	62	1	1	1	3	1	Birth and death are the two most significant and universal events of our lives. We aren't aware of much of what happened at the beginning of our lives. However , we do have the opportunity to think about the end of our lives , to engage in that conversation and possibly shape that event. What a gift that is! Living with the knowledge of the ever present possibility and constancy of death, is what…	1.inevitable 2.challenging 3.peaceful		1. inevitable 2. sad 3. loss
1015	1	final	ORIG	0		lonely	ORIG	0		inevitable	ORIG	0		release	ORIG	0		anticipated	LEMMA	1	anticipate	sad	ORIG	0		helpless	ORIG	0		alone	ORIG	0		final	ORIG	0		100	62	1	1	1	3	1		1.Final 2.lonely 3.inevitable		1.Release 2.anticipated 3.sad
1203	1	final	ORIG	0		unimaginable	ORIG	0		peace	ORIG	0		uncertainty	ORIG	0		loss	ORIG	0		fear	ORIG	0				#NULL!				#NULL!				#NULL!		27.78	62	1	1	1	3	1		1. final 2. unimaginable 3. peace		1. uncertainty 2. loss 3. fear
386	1			#NULL!				#NULL!				#NULL!		family	ORIG	0		lack of understanding of the process of dying	LEMMA	1	lack	sensationalized	STEM	2	sensation			#NULL!				#NULL!				#NULL!		16.67	62	1	1	1	2	0				1. family 2. lack of understanding of the process of dying 3. sensationalized
293	1	communal	ORIG	0		embracing	LEMMA	1	embrace	ecological	ORIG	0		afraid	ORIG	0		removed	LEMMA	1	remove	traditional	ORIG	0				#NULL!				#NULL!				#NULL!		50	62	1	0	0	3	1	I think as a culture, American, we are removed and isolated in death and dying. I want to embrace this part of our lives and come together communally.	1.communal 2.embracing 3.ecological	I am not fulfilled by traditional actions surrounding death and dying. I want to embrace the end of life and help others to do so.	1.afraid 2.removed 3.traditional
1061	1	curious	ORIG	0		assisting	LEMMA	1	assist	peace	ORIG	0		scared	ORIG	0		ready	ORIG	0		unsure	ORIG	0				#NULL!				#NULL!				#NULL!		22.22	62	1	0	1	3	1		1. Curious 2. Assisting 3. Peace		1. Scared 2. Ready 3. Unsure
1392	1	personal.	LEMMA	1	personal	misunderstood.	LEMMA	1	misunderstand	final.	LEMMA	1	final	denial.	LEMMA	1	denial	life-changing.	MISS	4		sadness.	LEMMA	1	sadness	individual	ORIG	0		unavoidable	ORIG	0		respectful	ORIG	0		100	62	1	1	1	2	0	Dying is a natural progression of life but most people are not ready for it and this includes the person themselves and family and friends of the person.	1. Personal. 2. Misunderstood. 3. Final.	Most people go through all the stages of grief but others do not. This can be because of culture, religious or personal beliefs or experiences. I think being able to recognize this is very important.	1. Denial. 2. Life-changing. 3. Sadness.
1271	1	fear	ORIG	0		pain	ORIG	0		care	ORIG	0		inevitable	ORIG	0		release	ORIG	0		sad	ORIG	0		release	ORIG	0		ending	ORIG	0		peace	ORIG	0		100	62	1	1	1	3	1	I feel in our society many fear death although they are feeling ready to die. I have seen a lot of pain, pain management that can't compete with the level of pain suffered, this I find difficult as often carers feel helpless. I have also witnessed much love and amazing care given by loved ones and care workers....... Many fear death, even when they are ready to die, unfortunately many suffer horr…	1.fear 2.pain 3.care	Yes, death is inevitable, ans sad, but it is a release from pain and suffering and a transition.	1. inevitable 2. release 3. sad	i love that so many of us see death as an important part of life and living
539	1	transition	ORIG	0		understanding	ORIG	0		peace	ORIG	0		nothing	REPLACE	3	nothingness	void	ORIG	0		forever	REPLACE	3	forevermore	natural	ORIG	0		inevitable	ORIG	0		transition	ORIG	0		100	62	1	0	1	3	1	I believe that death gains one entrance to another plane or dimension where there is no struggle or pain, only peace, undonditional love and comprehension of the past life that was a gift and it's impact on others. Why was I here? did I accomplish what I set out to do? Do I need to return and completed something? Who were the people in my life and what was there role?	1.Transition 2.Understanding 3. Peace	Too many people fear that death is really the ultimate end. There is nothing else and we are lost to one another forever after that event. This really reflects the spiritual beliefs that many fear including that there is a herafter where we are punished for our sins and failings. That is a fear worse than the void, I think.	1.nothing 2.void 3.forever
1250	1	i prepare for death with joy	REPLACE	3	prepare	death for me is part of life, i fell comfortable	LEMMA	1	death	a big scare	REPLACE	3	scare	people think every thing is finish	LEMMA	1	people	scare like live in the dark	LEMMA	1	scare	feel lonely	LEMMA	1	feel	time for me to rest	LEMMA	1	time	death is change to new life	LEMMA	1	death	good to know and well prepare	LEMMA	1	good	100	62	1	1	0	1	0	to say the truth death is frightening for all.	1. I prepare for death with joy 2. death for me is part of life, I fell comfortable 3. a big scare	It is natural that people feel difference the feeling is given by God . we have to accept it.	1. people think every thing is finish 2.scare like live in the dark 3.feel lonely
741	1	inevitable	ORIG	0		peaceful	ORIG	0		accepting	LEMMA	1	accept	scared	ORIG	0		ultimate	ORIG	0		loss	ORIG	0		comfortable	ORIG	0		ready	ORIG	0		informed	LEMMA	1	inform	83.33	62	1	1	0	2	0	I have no fear of my death and at this point of time, I am accepting that it will happen and I desire not to fight it but be accepting when my time has come to leave my loved ones.	1. inevitable 2. peaceful 3. accepting	I see people often struggle with death and wish to extend their lives. I also note that who see death as the ultimate escape from the hardships of their lives.	1. scared 2. ultimate 3. loss	I know my understanding has improved. I know this course has assisted my understanding and acceptance of dying and death.
394	1	transition	ORIG	0		separation	ORIG	0		release	ORIG	0		fearful	ORIG	0		sad	ORIG	0		relieved	REPLACE	3	relieve	positive	ORIG	0		confident	ORIG	0		inspired	ORIG	0		100	62	1	0	1	1	0		1. transition 2. separation 3. release		1. fearful 2. sad 3. relieved	This course has enabled me to focus on things (often very simple) that are important not just to me but to many others. Where kindness, empathy, compassion will empower, nurture and sustain self and others - as experienced through this on-line chat forum. That talking about death and dying is more about living than dying just through the sheer exposure to new ideas / perspectives and broadening o…
1107	1	natural	ORIG	0		mysterious	ORIG	0		challenging	LEMMA	1	challenge	frightening	ORIG	0		unthinkable	ORIG	0		overwhelming	ORIG	0				#NULL!				#NULL!				#NULL!		38.89	62	1	1	1	3	1	While all of us are going to die it is still a mystery; how will it happen, what will I feel, how will I react, will it be painful, is there anything after death. Supporting people to die & their family/friends to care for the dying can be challenging from medical, emotional, psycho-social & spiritual perspective	1. Natural 2. Mysterious 3. Challenging	This was hard to answer because not all people think the same, but many people I come across both professionally & personally avoid talking about death & dying. Telling people you are a Palliative Care Nurse is often a conversation stopper. People will by a prepaid funeral or insurance but will not want to talk about advanced care planning, or avoid talking about dying when facing a life limiting…	1. Frightening 2. Unthinkable 3. Overwhelming
43	1	sad	ORIG	0		final	ORIG	0		gone	LEMMA	1	go	sad	ORIG	0		frightened	ORIG	0		lost	ORIG	0		listen	ORIG	0		plan	ORIG	0		communicate	ORIG	0		100	62	1	1	1	3	1	After a loved one has gone.....you will never get them back	1.sad 2.final 3.gone	Some people are never prepared and suffer extreme loss and sadness at death of a loved one.	1. Sad 2. Frightened 3. Lost
1243	1	ending	ORIG	0		peace	ORIG	0		release	ORIG	0				#NULL!				#NULL!				#NULL!				#NULL!				#NULL!				#NULL!		30.56	62	1	1	1	2	0		1.ending 2.peace 3.release
305	0	portal	ORIG	0		inevitable	ORIG	0		painfree	REPLACE	3	painless	avoid	ORIG	0		fear	ORIG	0		pain	ORIG	0		journey	ORIG	0		heritage	ORIG	0		memories	ORIG	0		84	63	1	1	1	3	1
379	0	loneliness	ORIG	0		sadness	ORIG	0		why	MISS	4		sadness	ORIG	0		scary	ORIG	0		unfair	ORIG	0				#NULL!				#NULL!				#NULL!		38	63	1	1	0	3	1
63	0	inevitable	ORIG	0		peaceful	ORIG	0		purpose	ORIG	0		scary	ORIG	0		unknown	ORIG	0		inadequate	ORIG	0		inevitable	ORIG	0		peaceful	ORIG	0		purpose	ORIG	0		96	63	0	1	1	3	1
488	0	peaceful	ORIG	0		release	ORIG	0		sad	ORIG	0		fear	ORIG	0		unknown	ORIG	0		loss	ORIG	0		acceptance	ORIG	0		peace	ORIG	0		eternity	ORIG	0		88	63	1	1	1	1	0
1415	0			#NULL!				#NULL!				#NULL!				#NULL!				#NULL!				#NULL!		peace	ORIG	0		love	ORIG	0		forgiveness	ORIG	0		28	63	1	0	1	3	1
749	0	relief	ORIG	0		calm	ORIG	0		peace	ORIG	0		fear	ORIG	0		loss	ORIG	0		anxiety	ORIG	0		relief	ORIG	0		calm	ORIG	0		peace	ORIG	0		84	63	1	1	0	3	1
434	0	anticipated	LEMMA	1	anticipate	confronting	LEMMA	1	confront	release	ORIG	0		unknown	ORIG	0		confronting	LEMMA	1	confront	anticipated	LEMMA	1	anticipate			#NULL!				#NULL!				#NULL!		10	63	1	1	1	3	1
548	0	end-of-life	REPLACE	3	end	end-of-life	REPLACE	3	end	end-of-life	REPLACE	3	end	despair	ORIG	0		anxiety	ORIG	0		avoid	ORIG	0				#NULL!				#NULL!				#NULL!		54	63	1	1	1	3	1
540	0	inevitable	ORIG	0		normal	ORIG	0		cyclic	REPLACE	3	cycle		BLANK	5			BLANK	5			BLANK	5				#NULL!				#NULL!				#NULL!		8	63	1	1	1	3	1
556	0	inevitable	ORIG	0		unknown	ORIG	0		prepared	REPLACE	3	prepare	scary	ORIG	0		unspoken	ORIG	0		unprepared	ORIG	0				#NULL!				#NULL!				#NULL!		10	63	1	1	1	0	0
352	1	painful	ORIG	0		confusing	ORIG	0		final	ORIG	0				#NULL!				#NULL!				#NULL!				#NULL!				#NULL!				#NULL!		25	63	1	1	0	3	1		1.painful 2.confusing 3.final
276	1	natural less anxious	LEMMA	1	natural	guaranteed less anxious	LEMMA	1	guarantee	transitional interested	LEMMA	1	transitional	natural	ORIG	0		inevitable	ORIG	0		relief	ORIG	0		certain	ORIG	0		curious	ORIG	0		interested	ORIG	0		100	63	0	1	1	3	1	Having an awareness of death and that its a natural process, for me, takes some of the stress out of my life….. Its just the way things are nothing last, everything is in a constant state of flux and to understand this can be very liberating.	1.natural less anxious 2.guaranteed less anxious 3.transitional interested		1. natural 2. inevitable 3. relief
1400	1	confronted	LEMMA	1	confront	worried	ORIG	0		curious	ORIG	0		calm	ORIG	0		accepting	LEMMA	1	accept	curious	ORIG	0		comfortable	ORIG	0		organized	LEMMA	1	organize	sad	ORIG	0		97.22	63	1	1	0	2	0		1. Confronted 2. Worried 3. Curious	In my work I sometimes speak to women who are faced with death and who often appear to have these (positive) feelings. It bothers me that my feelings towards death are mainly negative.	1. Calm 2. Accepting 3. Curious
1347	1	final	ORIG	0		confronting	LEMMA	1	confront	definite	ORIG	0		terrifying	ORIG	0		upsetting	LEMMA	1	upset	relief	ORIG	0		final	ORIG	0		inevitable	ORIG	0		sad	ORIG	0		100	63	1	1	1	3	1		1.final 2.confronting 3.definate		1. terrifying 2. upsetting 3. relief
126	1	inevitable	ORIG	0		loss	ORIG	0		sadness	ORIG	0		denial	ORIG	0		fear	ORIG	0		sorrow	ORIG	0				#NULL!				#NULL!				#NULL!		69.44	63	1	1	1	3	1	I thought I had completed this yesterday so when it came up blank today I still found it a bit tricky and suspect I might have pick different words	1. Inevitable 2. Loss 3. Sadness	Difficult to think what others might think. I've taken these words from people that I remember and what they've said or show.	1. Denial 2. Fear 3. Sorrow
717	1	curious	ORIG	0		perplexed	REPLACE	3	bewildered	challenged	LEMMA	1	challenge	afraid	ORIG	0		avoidant	STEM	2	avoid	anxious	ORIG	0		curious	ORIG	0		intrigued	LEMMA	1	intrigue	nervous	ORIG	0		100	63	1	1	0	3	1		1. Curious 2. Perplexed 3. Challenged		1. Afraid 2. Avoidant 3. Anxious
943	1			#NULL!				#NULL!				#NULL!		natural	ORIG	0		fearful	ORIG	0		mysterious	ORIG	0		natural	ORIG	0		informed	LEMMA	1	inform	prepared	REPLACE	3	prepare	86.11	63	1	1	1	1	0				1. Natural 2. fearful 3. Mysterious	I guess, like many things, you think you are able to face death in such a way that you feel prepared. However, like so many life events, you can never can Really know until that time arrives. …..2.Hopefully...Informed 3.Prepared ( written wishes )
637	1	positive	ORIG	0		bit apprehensive	LEMMA	1	bit	open	ORIG	0		scared	ORIG	0		frightened	ORIG	0		sad	ORIG	0		gone to god	LEMMA	1	go	passed away	LEMMA	1	pass	died	LEMMA	1	die	100	63	1	1	0	0	0		1.Positive 2.Bit apprehensive 3.Open		1.Scared 2.Frightened 3.Sad
54	1	final	ORIG	0		distant	ORIG	0		sleep	ORIG	0		horrific	ORIG	0		final	ORIG	0		natural	ORIG	0				#NULL!				#NULL!				#NULL!		25	63	1	1	0	3	1		1. final 2. distant 3. sleep		1.horrific 2.final 3.natural
1256	1	inevitable	ORIG	0		mystery	ORIG	0		sadness	ORIG	0		loss	ORIG	0		grief	ORIG	0		frightened	ORIG	0		calm	ORIG	0		informed	LEMMA	1	inform	reality	ORIG	0		100	63	1	1	1	1	0		1. Inevitable 2. Mystery 3. Sadness		1. Loss 2. Grief 3. Frightened
855	1	peace	ORIG	0		relief	ORIG	0		ashes to ashes	MISS	4		scared	ORIG	0		resistant	ORIG	0		inevitable	ORIG	0				#NULL!				#NULL!				#NULL!		69.44	63	1	1	0	3	1	For me death comes when it comes and there is nothing I can do about it. I believe I would feel a sensation of peace, relief from pain and return to the earth	1. peace 2. relief 3. ashes to ashes	or become angry. From my experiences, I think that people are terrified by diagnosis as they dont really understand and are very resistant to understanding - may get overwhelmed and over exaggerate and become distraught. Others may go into denial. The fact the death comes to all of us and is inevitable is harder to take on board.	1. Scared 2. resistant 3. inevitable
189	1	spirit	ORIG	0		next	MISS	4		complete	ORIG	0		grief	ORIG	0		why	MISS	4		unfair	ORIG	0		home	ORIG	0		completed	LEMMA	1	complete	peaceful	ORIG	0		100	63	1	1	1	3	1		1.Spirit 2.Next 3.Complete		1. Grief 2. Why 3. Unfair
979	1	anxiety	ORIG	0		loss	ORIG	0		sadness	ORIG	0		avoidance	ORIG	0		unpreparedness	STEM	2	unprepared	unknown	ORIG	0				#NULL!				#NULL!				#NULL!		38.89	63	1	0	1	3	1	So many unknowns....so many doubts. Will there be pain? Will I meet up with family who have already passed over. Don't know my spirit base either.	1. Anxiety 2. Loss 3. Sadness	As a society we avoid talking about death. We avoid talking to people about their losses and their sadness.	1. Avoidance 2. Unpreparedness 3. Unknown
653	1	inevitable	ORIG	0		sad	ORIG	0		loss	ORIG	0		sad	ORIG	0		unaccepting	REPLACE	3	unacceptable	grief stricken	LEMMA	1	grief			#NULL!				#NULL!				#NULL!		22.22	63	1	1	1	3	1		1.Inevitable 2.sad 3.loss		1.Sad 2.unaccepting 3.griefstricken
141	1	intrigued	LEMMA	1	intrigue	anxious	ORIG	0		sad	ORIG	0		deny	ORIG	0		worry	ORIG	0		sad	ORIG	0		plan	ORIG	0		live	ORIG	0		talk	ORIG	0		69.44	63	1	0	1	3	1		1. Intrigued 2. Anxious 3. Sad		1. Deny 2. Worry 3. Sad
117	1	peace	ORIG	0		dignity	ORIG	0		fear	ORIG	0		fear	ORIG	0		pain	ORIG	0		relief	ORIG	0				#NULL!				#NULL!				#NULL!		58.33	63	1	0	1	2	0	In the back of my mind is the fear that my thoughts may be wrong	1. peace 2. dignity 3. fear		1. Fear 2. pain 3. relief
1090	1	unknown	ORIG	0		regret	ORIG	0		burden	ORIG	0		fear	ORIG	0		worry	ORIG	0		inevitable	ORIG	0				#NULL!				#NULL!				#NULL!		22.22	63	1	1	1	3	1		1. Unknown 2. Regret 3. burden		1. fear 2. worry 3. inevitable
802	1	journey	ORIG	0		dignified	ORIG	0		comfortable	ORIG	0		tragic	ORIG	0		sad	ORIG	0		blessing	ORIG	0		journey	ORIG	0		comfortable	ORIG	0		expected	LEMMA	1	expect	100	63	1	1	1	2	0	Death is the final chapter in the journey of life, which we all know is coming to us. I am comfortable with this and wish my death to be dignified . I would hope that I myself and my loved ones will be able to embrace death and they have pleasant memories of this stage.	1.journey 2.dignified 3.comfortable	These words may be used by the very day person who has little or limited knowledge or experience of death/ dying. Some may say that death is scarey, perhaps due to their lack of previous experiences or knowledge in this area.I think some have a fear of the unknown. Death can be described as horrible, especially in tragic or unexpected circumstances, and especially if children are involved. Death …	1.Tragic 2.Sad 3.Blessing
1229	1	ending	ORIG	0		alone	ORIG	0		sad	ORIG	0		scary	ORIG	0		dark	ORIG	0		unknown	ORIG	0		leaving	LEMMA	1	leave	light	ORIG	0		space	ORIG	0		100	63	1	1	1	3	1	Other Light Gone Dove	1. Ending 2. Alone 3. Sad	It is the same for everyone until you have processed your thoughts and emotions.	1. Scary 2. Dark 3. Unknown	Different to the first time!
562	1	cessation	REPLACE	3	cease	transformation	ORIG	0		eternal	ORIG	0		suffering	LEMMA	1	suffer	sad	ORIG	0		lonely	ORIG	0		never	MISS	4		enough	MISS	4		time	ORIG	0		100	63	0	1	1	3	1		1. Cessation 2. Transformation 3. Eternal		1. suffering 2. sad 3. lonely
474	0	adventurous	ORIG	0		unknown	ORIG	0		accepting	LEMMA	1	accept	fearful	ORIG	0		unknown	ORIG	0		unsure	ORIG	0		broad	ORIG	0		inevitable	ORIG	0		legacy	ORIG	0		96	64	1	1	1	0	0
584	0	transformation	ORIG	0		celebration	ORIG	0		reflection	ORIG	0		pain	ORIG	0		regrets	LEMMA	1	regret	sorrow	ORIG	0				#NULL!				#NULL!				#NULL!		14	64	1	1	0	2	0
1266	0	necessity	ORIG	0		grief	ORIG	0		compassion	ORIG	0		loss	ORIG	0		sadness	ORIG	0		mourning	ORIG	0		incredible	ORIG	0		dignified	ORIG	0		compassion	ORIG	0		88	64	1	1	1	3	1
439	0	pain	ORIG	0		end-of-life	REPLACE	3	end	say-goodbye	REPLACE	3	farewell	shock	ORIG	0		sadness	ORIG	0		not-coping	MISS	4		sadness	ORIG	0		reaching-out	REPLACE	3	reach	painfree	REPLACE	3	painless	96	64	1	1	1	1	0
1106	0	inevitable	ORIG	0		scary	ORIG	0		emotional	ORIG	0		scary	ORIG	0		sad	ORIG	0		loss	ORIG	0				#NULL!				#NULL!				#NULL!		56	64	1	1	0	3	1
1427	0	sadness	ORIG	0		unsure	ORIG	0		learning	LEMMA	1	learn	worry	ORIG	0		uneducated	ORIG	0		confused	ORIG	0		knowledge	ORIG	0		communication	ORIG	0		trust	ORIG	0		82	64	1	1	0	3	1
1063	0	mysterious	ORIG	0		release	ORIG	0		acceptance	ORIG	0		fear	ORIG	0		inevitable	ORIG	0		delay	ORIG	0				#NULL!				#NULL!				#NULL!		20	64	0	1	0	3	1
882	0	adventure	ORIG	0		freedom	ORIG	0		light	ORIG	0		grief	ORIG	0		loss	ORIG	0		pain	ORIG	0				#NULL!				#NULL!				#NULL!		58	64	1	1	1	3	1
1056	0	inevitable	ORIG	0		usual	ORIG	0		unexceptional	MISS	4		scary	ORIG	0		inevitable	ORIG	0		un-discussable	REPLACE	3	unspeakable	inevitable	ORIG	0		usual	ORIG	0		universal	ORIG	0		72	64	0	1	0	3	1
1393	0	intriguing	ORIG	0		fearful	ORIG	0		aloneness	REPLACE	3	alone	fearful	ORIG	0		inevitable	ORIG	0		reluctant	ORIG	0				#NULL!				#NULL!				#NULL!		14	64	1	1	0	3	1
491	0	acceptance	ORIG	0		comfortable	ORIG	0		acknowledgement	ORIG	0		fear	ORIG	0		avoidance	ORIG	0		denial	ORIG	0		acceptance	ORIG	0		knowledge	ORIG	0		peace	ORIG	0		72	64	0	1	0	2	0
931	0	process	ORIG	0		peaceful	ORIG	0		supportive	ORIG	0			BLANK	5			BLANK	5			BLANK	5				#NULL!				#NULL!				#NULL!		26	64	1	1	1	2	0
273	0	natural	ORIG	0		spiritual	ORIG	0		inevitable	ORIG	0		scary	ORIG	0		inevitable	ORIG	0		lonely	ORIG	0				#NULL!				#NULL!				#NULL!		46	64	1	1	0	3	1
929	1	unknown	ORIG	0		ancient	ORIG	0		ritual	ORIG	0		fearful	ORIG	0		unknown	ORIG	0		uncontrollable	ORIG	0		hopeful	ORIG	0		patient	ORIG	0		interested	ORIG	0		97.22	64	1	1	0	3	1		1.unknown 2. ancient 3. ritual		1.fearful 2.unknown 3.uncontrollable	What is unknown as opposed to what is known, leaves it open to possibilities. This requires reflection.
1291	1	inevitable	ORIG	0		mysterious	ORIG	0		cleansing	ORIG	0		sad	ORIG	0		frightening	ORIG	0		depressing	ORIG	0		(it's) closer	REPLACE	3	close	many options	REPLACE	3	option	need information	LEMMA	1	need	100	64	1	1	0	3	1	We will all die. Death is a mystery, and many aspects of it remain hidden in our community, as it happens behind closed doors mostly, and is spoken about in whispers. It is cleansing as it clears away the old stock to make room for the new.	1.inevitable 2.mysterious 3.cleansing	The death of our people brings deep sadness. The reality of our own death is frightening, and so is the fear of losing loved ones. Fear of death can trigger depressive thoughts, and feelings of "it's not worth making an effort, because I'll die and why did I waste my time?"	1. sad 2. frightening 3. depressing	This course has been a wonderful opportunity to explore the range of responses to this topic. Thank you!!
1267	1	peace	ORIG	0		love	ORIG	0		warmth	ORIG	0		scared	ORIG	0		finality	ORIG	0		goodbye	REPLACE	3	farewell	inevitable	ORIG	0		plan	ORIG	0		control	ORIG	0		100	64	1	1	1	3	1		1.peace 2.love 3.warmth		1. Scared 2. Finality 3. goodbye
346	1	inevitable	ORIG	0		grief	ORIG	0		peace	ORIG	0		loss	ORIG	0		grieving	ORIG	0		anger	ORIG	0		inevitable	ORIG	0		dignity	ORIG	0		painfree	REPLACE	3	painless	94.44	64	1	1	1	3	1		1. Inevitable 2. Grief 3. Peace		1. Loss 2. Grieving 3. Anger	Not a lot of change, probably more reinforced...must talk to family
17	1	normal	ORIG	0		peaceful	ORIG	0		hopeful	ORIG	0		scared	ORIG	0		fearful	ORIG	0		denial	ORIG	0		inevitable	ORIG	0		transition	ORIG	0		release	ORIG	0		100	64	1	1	1	3	1	I'm open to death and I hope I have chance to die with dignity with family laughing & sharing stories	1.normal 2.peaceful 3.hopeful	people have difficulty saying words death or dying So I feel we need to get the language right first so we can have conversations	1. Scared 2. Fearful 3. Denial	course has helped me widen my vocabulary when discussing death & dying withe patients
120	1	inevitable	ORIG	0		no control	REPLACE	3	uncontrollable	final	ORIG	0		scary	ORIG	0		morbid	ORIG	0		painful	ORIG	0		inevitable	ORIG	0		peaceful	ORIG	0		accepting	LEMMA	1	accept	100	64	1	1	1	2	0		1.inevitable 2.no control 3.final		1. Scary 2. Morbid 3. Painful	now I think I am more accepting of the inevitable but I still wonder if given a time limit how I would really react.
1023	1	natural	ORIG	0		acceptance	ORIG	0		shared	LEMMA	1	share	fear	ORIG	0		release	ORIG	0		taboo	ORIG	0				#NULL!				#NULL!				#NULL!		69.44	64	1	1	1	1	0		1. Natural 2. Acceptance 3. Shared		1.Fear 2.release 3.taboo
1190	1	transition	ORIG	0		mystery	ORIG	0		comfortable	ORIG	0		denial	ORIG	0		guilt	ORIG	0		fear	ORIG	0				#NULL!				#NULL!				#NULL!		11.11	64	0	1	1	2	0		1.Transition 2.Mystery 3.Comfortable		1. Denial 2. Guilt 3. Fear
730	1			#NULL!				#NULL!				#NULL!				#NULL!				#NULL!				#NULL!		complicated	ORIG	0		prepared	REPLACE	3	prepare	interesting	ORIG	0		58.33	64	1	0	0	3	1
1253	1	acceptance	ORIG	0		transition	ORIG	0		uncertain	ORIG	0		denying	LEMMA	1	deny	fearful	ORIG	0		alone	ORIG	0				#NULL!				#NULL!				#NULL!		77.78	64	0	1	0	0	0		1. Acceptance 2. Transition 3. Uncertain		1. Denying 2. Fearful 3. Alone
1034	1	sad	ORIG	0		angry	ORIG	0		distressed	ORIG	0			BLANK	5			BLANK	5			BLANK	5				#NULL!				#NULL!				#NULL!		25	64	1	1	1	3	1	Death is always emotionally distressing and evokes a whole range of emotions that some people and cultures seem to deal with better than others. The death of children and suicides are particularly difficult to accept. Different cultures often seem to deal with death differently and seem to be more accepting of death. Is think religious bedliefs may also play a part for some people.	1. sad 2. angry 3. distressed	Other cultures often have different views on dying and how death is dealt with.	1. 2. 3.
524	1	inevitable	ORIG	0		unknown	ORIG	0		intimate	ORIG	0		frightening	ORIG	0		delay	ORIG	0		scared	ORIG	0		inevitable	ORIG	0		intimate	ORIG	0		unknown	ORIG	0		100	64	1	1	1	3	1		1.Inevitable 2.Unknown 3.Intimate		1.Frightening 2.Delay 3.Scared
829	1	sad	ORIG	0		unhappy	ORIG	0		upset	ORIG	0		angry	ORIG	0		depressed	ORIG	0		burdened	ORIG	0		end of life	LEMMA	1	end	end	ORIG	0		passing	LEMMA	1	pass	100	64	1	1	1	0	0		1. Sad 2. Unhappy 3. Upset		1. Angry 2. Depressed 3. Burdened
821	0	peace	ORIG	0		drifting	LEMMA	1	drift	dignity	ORIG	0		peace	ORIG	0		drifting	LEMMA	1	drift	dignity	ORIG	0		peace	ORIG	0		drifting	LEMMA	1	drift	dignity	ORIG	0		98	65	1	1	1	1	0
982	0	journey	ORIG	0		loss	ORIG	0		sadness	ORIG	0		fear	ORIG	0		loss	ORIG	0		anxiety	ORIG	0		inevitable	ORIG	0		sad	ORIG	0		compassionate	ORIG	0		74	65	1	1	0	3	1
606	0	dignity	ORIG	0		shared	LEMMA	1	share	sad	ORIG	0		hidden	LEMMA	1	hide	feared	LEMMA	1	fear	emotional	ORIG	0		peace	ORIG	0		dignity	ORIG	0		love	ORIG	0		86	65	1	1	1	3	1
988	0	honour	REPLACE	3	honor	privilege	ORIG	0		humble	ORIG	0		reappraisal	MISS	4		sadness	ORIG	0		grief	ORIG	0				#NULL!				#NULL!				#NULL!		32	65	0	1	0	3	1
776	0	surrender	ORIG	0		gratefulness	STEM	2	grate	joy	ORIG	0		fear	ORIG	0		attachment	ORIG	0		holding	LEMMA	1	hold			#NULL!				#NULL!				#NULL!		34	65	1	1	0	3	1
64	0	transition	ORIG	0		curious	ORIG	0		peaceful	ORIG	0		transition	ORIG	0		fearful	ORIG	0		alone	ORIG	0				#NULL!				#NULL!				#NULL!		74	65	1	0	1	3	1
589	0	inevitable	ORIG	0		final	ORIG	0		natural	ORIG	0		fearful	ORIG	0		difficult	ORIG	0		sad	ORIG	0		normal	ORIG	0		final	ORIG	0		taboo	ORIG	0		78	65	1	1	1	2	0
1411	0	fear	ORIG	0		sadness	ORIG	0		relief	ORIG	0		loss	ORIG	0		sadness	ORIG	0		grief	ORIG	0		grief	ORIG	0		loss	ORIG	0		sadness	ORIG	0		88	65	0	1	0	0	0
318	0	natural	ORIG	0		mystery	ORIG	0		sacred	ORIG	0		frightening	ORIG	0		unknown	ORIG	0		avoiding	LEMMA	1	avoid			#NULL!				#NULL!				#NULL!		10	65	1	1	1	3	1
211	0	peaceful	ORIG	0		transition	ORIG	0		wonder	ORIG	0		sad	ORIG	0		loss	ORIG	0		end	ORIG	0				#NULL!				#NULL!				#NULL!		18	65	1	1	0	3	1
1380	0	apprehension	ORIG	0		final	ORIG	0		acceptance	ORIG	0		sadness	ORIG	0		loss	ORIG	0		regret	ORIG	0				#NULL!				#NULL!				#NULL!		12	65	1	1	0	3	1
1432	0	sadness	ORIG	0		relief	ORIG	0		conflict	ORIG	0		scary	ORIG	0		awful	ORIG	0		sad	ORIG	0				#NULL!				#NULL!				#NULL!		20	65	1	1	1	3	1
580	0	comfortable	ORIG	0		closure	ORIG	0		normal	ORIG	0		sad	ORIG	0		fear	ORIG	0		anxiety	ORIG	0				#NULL!				#NULL!				#NULL!		64	65	1	1	1	3	1
1044	0	alone	ORIG	0		curious	ORIG	0		awe	ORIG	0		denial	ORIG	0		evasive	ORIG	0		avoidable	STEM	2	avoid	mysterious	ORIG	0		challenging	LEMMA	1	challenge	wondrous	ORIG	0		74	65	1	1	0	3	1
1370	0	loss	ORIG	0		reflection	ORIG	0		celebration	ORIG	0		grief	ORIG	0		loss	ORIG	0		meaning	ORIG	0				#NULL!				#NULL!				#NULL!		10	65	0	1	1	3	1
1136	0	inevitable	ORIG	0		unpredictable	ORIG	0		sadness	ORIG	0		fear	ORIG	0		inevitable	ORIG	0		loss	ORIG	0				#NULL!				#NULL!				#NULL!		18	65	1	1	0	3	1
217	1	trepidation	REPLACE	3	apprehension	exposed	LEMMA	1	expose	relief	ORIG	0		anxiety	ORIG	0		fear	ORIG	0		loss	ORIG	0		comfort	ORIG	0		rest	ORIG	0		painfree	REPLACE	3	painless	100	65	0	1	0	2	0		1. Trepidation 2. Exposed 3. Relief		1.Anxiety 2. Fear 3. Loss	As a person who has diabetes, heart condition, choroid cancer which has left me me with vision in one eye only, renal problems and I need a knee replacement. I carry on enjoying life in a loving environment with family and friends. I believe and look forward to volunteering my time to share with others that they are important enough to be looked after in sickness. I still have a positive outlook …
1236	1	release	ORIG	0		fear	ORIG	0		sadness	ORIG	0		fear	ORIG	0		ignorance	ORIG	0		confusion	ORIG	0		release	ORIG	0		confidence	ORIG	0		frustration	ORIG	0		100	65	1	1	1	3	1	These three words relate to our informed Western concept of death. The release from pain etc., fear of the unknown or coping management, and sadness at the loss of a loved person from our life	1.release 2.fear 3.sadness	Fear of the unknown/life after death/survivor guilt. Ignorance of the physical fact of dying/society's expectations/how to manage the affairs of the dying person. Confusion is often the result of the ignorance factor and also can be related to intense feelings of loss and abandonment of those closest to the dying person....fear of pain/the unknown ignorance of physical death process/management of…	1.fear 2.ignorance 3.confusion	1 Release - from suffering - 'living to die well' rather than 'dying to live at any price' 2. Confidence - because of open communication with family members, I am confident that my final wishes will be observed 3. - Frustration - with World Governments mouthing 'prayers for those brave people who have been killed in conflict', while simultaneously statistically planning further offensives and cou…
1139	1	closed	LEMMA	1	close	end	ORIG	0		future	ORIG	0		end	ORIG	0		loss	ORIG	0		closure	ORIG	0				#NULL!				#NULL!				#NULL!		38.89	65	1	1	1	3	1		1.closed 2.end 3.future		1. End 2. Loss 3. Closure
620	1	sacred	ORIG	0		inevitable	ORIG	0		release	ORIG	0		denial	ORIG	0		loss	ORIG	0		grief	ORIG	0		open	ORIG	0		compassionate	ORIG	0		honest	ORIG	0		100	65	1	1	1	3	1	Death and dying is another stage in our spiritual evolution, the shedding of the body so that the soul can move on. I see it as a sacred release.	1. Sacred 2. Inevitable 3. Release	Many in our society are in denial of death and refuse to contemplate it until it is right in front of them, so often their sense of loss and grief is magnified and overwhelming.	1. Denial 2. Loss 3. Grief
321	1	peace	ORIG	0		sadness	ORIG	0		hurt	ORIG	0		pain	ORIG	0		scared	ORIG	0		loss	ORIG	0		pain free	LEMMA	1	pain	sad	ORIG	0		gone	LEMMA	1	go	100	65	1	1	1	2	0		1. Peace 2. Sadness 3. Hurt		1. Pain 2. Scared 3. Loss
1327	1			#NULL!				#NULL!				#NULL!				#NULL!				#NULL!				#NULL!		apprehensive	ORIG	0		keen to know	LEMMA	1	keen	enlightened	LEMMA	1	enlighten	83.33	65	1	1	1	3	1
1288	1	inevitable	ORIG	0		natural	ORIG	0		normal	ORIG	0		feared	LEMMA	1	fear	dreaded	ORIG	0		unplanned	MISS	4				#NULL!				#NULL!				#NULL!		22.22	65	1	1	0	2	0	It is something which happens to 100% of people but even though it's an inevitable and natural consequence of life, we often fail to plan for it.	1. Inevitable 2. Natural 3. Normal	I think most people fear death and dread it and fail to plan for it, even though it will happen to all of us. Many don't even want to have the discussion.	1. Feared 2. Dreaded 3. Unplanned
655	1	sad	ORIG	0		peace	ORIG	0		pain	ORIG	0		loss	ORIG	0		peace	ORIG	0		comfort	ORIG	0		loss	ORIG	0		pain free	LEMMA	1	pain	part of life	LEMMA	1	part	100	65	1	1	1	2	0		1.Sad 2.Peace 3.Pain		1. Loss 2. Peace 3. Comfort
1294	1	inevitable	ORIG	0		prepared	REPLACE	3	prepare	inform	ORIG	0		granted	MISS	4		ruthless	ORIG	0		abused	REPLACE	3	abuse	acceptance	ORIG	0		peaceful	ORIG	0		prepared	REPLACE	3	prepare	100	65	1	0	1	2	0	Death is inevitable so it is good to be prepared such as a WILL and to inform family members of all things that need to be told such as funeral arrangements.	1. Inevitable 2. Prepared 3. Inform	Many people take Life for granted and they are ruthless and abused their health and body.	1. Granted 2. Ruthless 3. Abused	As said before Death is inevitable it happens even to plants and animals so acceptance would make preparation easier and will give one the peace and also to prepare our love ones for this end journey.
1148	0	fear	ORIG	0		beginning	ORIG	0		unknown	ORIG	0		fear	ORIG	0		the-end	REPLACE	3	end	unpleasant	ORIG	0				#NULL!				#NULL!				#NULL!		6	66	1	1	0	3	1
731	0	alone	ORIG	0		inevitable	ORIG	0		unknown	ORIG	0		anger	ORIG	0		regrets	LEMMA	1	regret	fear	ORIG	0				#NULL!				#NULL!				#NULL!		8	66	1	1	0	1	0
1290	0	comfortable	ORIG	0		complete	ORIG	0		spiritual	ORIG	0		uncomfortable	ORIG	0		frightening	ORIG	0		unknown	ORIG	0				#NULL!				#NULL!				#NULL!		54	66	1	1	1	3	1
805	0	inevitable	ORIG	0		apprehensive	ORIG	0		loss	ORIG	0		avoid	ORIG	0		distasteful	ORIG	0		sad	ORIG	0		inevitable	ORIG	0		eventually	REPLACE	3	eventual	prepared	REPLACE	3	prepare	86	66	1	1	0	3	1
31	0	universal	ORIG	0		singular	ORIG	0		release	ORIG	0		sad	ORIG	0		painful	ORIG	0		uncontrollable	ORIG	0				#NULL!				#NULL!				#NULL!		30	66	1	1	0	3	1
847	0	mysterious	ORIG	0		loss	ORIG	0		life	ORIG	0		taboo	ORIG	0		hidden	LEMMA	1	hide	frightening	ORIG	0		life	ORIG	0		natural	ORIG	0		intense	ORIG	0		90	66	1	1	1	3	1
224	0	inevitable	ORIG	0		hopeful	ORIG	0		peaceful	ORIG	0		taboo	ORIG	0		scared	ORIG	0		uneducated	ORIG	0				#NULL!				#NULL!				#NULL!		24	66	1	1	0	3	1
1240	0	inevitable	ORIG	0		mysterious	ORIG	0		scary	ORIG	0		unknown	ORIG	0		inevitable	ORIG	0		avoided	LEMMA	1	avoid			#NULL!				#NULL!				#NULL!		18	66	1	1	0	2	0
954	0	leaving	LEMMA	1	leave	regrets	LEMMA	1	regret	pain	ORIG	0		frightening	ORIG	0		disappointing	ORIG	0		upsetting	LEMMA	1	upset			#NULL!				#NULL!				#NULL!		64	66	1	1	0	3	1
1004	0	apprehensive	ORIG	0		final	ORIG	0		end	ORIG	0		frightening	ORIG	0		ignore	ORIG	0		apprehensive	ORIG	0				#NULL!				#NULL!				#NULL!		10	66	1	1	0	3	1
1254	0	sad	ORIG	0		peaceful	ORIG	0		final	ORIG	0		sad	ORIG	0		frightening	ORIG	0		final	ORIG	0				#NULL!				#NULL!				#NULL!		70	66	1	1	1	1	0
781	0	release	ORIG	0		peace	ORIG	0		comfort	ORIG	0		release	ORIG	0		peace	ORIG	0		comfort	ORIG	0				#NULL!				#NULL!				#NULL!		12	66	1	1	1	3	1
260	0	relief	ORIG	0		loss	ORIG	0		sadness	ORIG	0		fear	ORIG	0		loss	ORIG	0		loneliness	ORIG	0				#NULL!				#NULL!				#NULL!		72	66	1	1	0	3	1
1268	0	peace	ORIG	0		perfection	ORIG	0		eternal	ORIG	0		fear	ORIG	0		end	ORIG	0		finality	ORIG	0		hope	ORIG	0		faith	ORIG	0		alive	ORIG	0		96	66	0	1	0	3	1
1340	1	comfortable	ORIG	0		peaceful	ORIG	0		curious	ORIG	0		fearful	ORIG	0		uncomfortable	ORIG	0		questioning	LEMMA	1	question	comfortable	ORIG	0		open	ORIG	0		interested	ORIG	0		100	66	1	1	0	0	0		1.comfortable 2.peaceful 3.curious		1. fearful 2. uncomfortable 3. questioning
475	1	hope	ORIG	0		support	ORIG	0		love	ORIG	0		unresolved	ORIG	0		angry	ORIG	0		scared	ORIG	0				#NULL!				#NULL!				#NULL!		55.56	66	1	1	1	3	1		1. hope 2.support 3.love		1. unresolved 2. angry 3. scared
1308	1	choice	ORIG	0		peace	ORIG	0		lonely	ORIG	0		scared	ORIG	0		choice	ORIG	0		lonely	ORIG	0				#NULL!				#NULL!				#NULL!		22.22	66	1	1	1	0	0		1. Choice 2. Peace 3.Lonely		1.Scared 2.Choice 3.Lonely
1066	1	inevitable	ORIG	0		peaceful	ORIG	0		final	ORIG	0		dark	ORIG	0		fearful	ORIG	0		scared	ORIG	0		comfortable	ORIG	0		discuss	ORIG	0		anyone	REPLACE	3	everyman	100	66	1	1	1	2	0	Having your 'end of life wishes' documented is very important. Never too early to plan. Be involved in your end of life, not leave to others to arrange. Discuss with family your wishes.	1. Inevitable 2. Peaceful 3. Final	Talking about death and dying is sometimes a hard conversation, but dying is a part of life. Encouraging people to discuss their death and plan for their 'end of life care', funeral is very important just like planning a trip except this will be their final trip.	1. Dark 2. Fearful 3. Scared	I am comfortable discussing death and dying with anyone.
171	1	scared	ORIG	0		sad	ORIG	0		lonely	ORIG	0				#NULL!				#NULL!				#NULL!		intrigued	LEMMA	1	intrigue	open	ORIG	0		enlightened	LEMMA	1	enlighten	58.33	66	1	0	0	3	1	Sounds horrible, but I am not surprised.	1. Scared 2. Sad 3. Lonely
316	1	sad	ORIG	0		alone	ORIG	0		apprehensive	ORIG	0		afraid	ORIG	0		sad	ORIG	0		lonely	ORIG	0		tender/gentle	REPLACE	3	tender	pensive	REPLACE	3	reflective	hopeful	ORIG	0		97.22	66	1	0	0	3	1		1.sad 2.alone 3.apprehensive		1. afraid 2. sad 3. lonely
654	1	inevitable	ORIG	0		comfortable	ORIG	0		sad	ORIG	0		fear	ORIG	0		acceptance	ORIG	0		rejection	ORIG	0		living	LEMMA	1	live	hope	ORIG	0		wonder	ORIG	0		100	66	1	1	1	3	1		1. Inevitable 2. Comfortable 3. Sad		1. Fear 2. Acceptance 3. Rejection
527	1	inevitable	ORIG	0		scary	ORIG	0		lonely	ORIG	0		inevitable 2 unknown	LEMMA	1	inevitable	scared	ORIG	0			BLANK	5		inevitable	ORIG	0		scared	ORIG	0		hopeful	ORIG	0		100	66	1	1	0	2	0	Everyone is going to die. The process of not knowing when or how can be scary. It can also be very isolating and lead to the dying person feeling very alone.	1. Inevitable 2. Scary 3. Lonely	I'm sure that most people would say death is inevitable, but it's unknown how or when it's going to happen and the is scary, even if the though of actually dying isn't.	1. Inevitable 2 Unknown 3. Scared	It's inevitable that I'm going to die (hopefully not for a long time). As I have no family here and my friends are all same age as me, the thought of dying alone is quite scary. Having done this MOOC and realised that the "profile" of death and dying is being raised, I'm hopeful that things will improve for people in my situation.
197	1	finality	ORIG	0		loss	ORIG	0		pain	ORIG	0		fear	ORIG	0		anguish	ORIG	0		denial	ORIG	0		emotion	ORIG	0		regret	ORIG	0		departure	ORIG	0		100	66	1	1	0	0	0		1.Finality 2.Loss 3.Pain		1. Fear 2. Anguish 3. Denial
1343	1	comfortable	ORIG	0		bold	ORIG	0		strategic	ORIG	0		avoidant	STEM	2	avoid	terrified	ORIG	0		surprised	ORIG	0				#NULL!				#NULL!				#NULL!		19.44	66	1	1	1	3	1		1.Comfortable 2.Bold 3.Strategic		1. Avoidant 2. Terrified 3. Surprised
1300	0	my	MISS	4		final	ORIG	0		journey	ORIG	0		leave-until-later	REPLACE	3	leave	leave-until-later	REPLACE	3	leave	later	REPLACE	3	late	my	MISS	4		final	ORIG	0		journey	ORIG	0		72	67	1	1	1	2	0
1069	0	welcome	ORIG	0		peaceful	ORIG	0		painfree	REPLACE	3	painless	frightening	ORIG	0		scary	ORIG	0		unwelcome	ORIG	0				#NULL!				#NULL!				#NULL!		28	67	0	1	1	2	0
681	0	sacred	ORIG	0		unknown	ORIG	0		transition	ORIG	0		frightening	ORIG	0		denial	ORIG	0		challenging	LEMMA	1	challenge			#NULL!				#NULL!				#NULL!		50	67	1	1	0	3	1
674	0	blank	ORIG	0		inevitable	ORIG	0		unfinished	ORIG	0		avoidance	ORIG	0		disaster	ORIG	0		stress	ORIG	0				#NULL!				#NULL!				#NULL!		18	67	1	1	0	3	1
477	0	comfortable	ORIG	0		okay	MISS	4		peace	ORIG	0		scary	ORIG	0		painful	ORIG	0		regrets	LEMMA	1	regret	comfortable	ORIG	0		accepting	LEMMA	1	accept	curious	ORIG	0		68	67	1	1	0	1	0
478	0	died	LEMMA	1	die	end-of-life	REPLACE	3	end	old	ORIG	0		passed-on	REPLACE	3	pass	passed-away	REPLACE	3	pass	too-soon	MISS	4		final	ORIG	0		unavoidable	ORIG	0		cremation	ORIG	0		92	67	1	0	0	3	1
105	0	inevitable	ORIG	0		powerful	ORIG	0		mystery	ORIG	0		unknowable	REPLACE	3	unknown	unthinkable	ORIG	0		uncomfortable	ORIG	0				#NULL!				#NULL!				#NULL!		16	67	1	1	0	3	1
522	1	curious	ORIG	0		unprepared	ORIG	0		calm	ORIG	0		frightened	ORIG	0		depressed	ORIG	0		uncertain	ORIG	0				#NULL!				#NULL!				#NULL!		33.33	67	1	1	0	3	1		1. curious 2. unprepared 3. calm		1. Frightened 2. depressed 3. uncertain
1068	1	mystery	ORIG	0		inevitable	ORIG	0		peaceful	ORIG	0		frightening	ORIG	0		painful	ORIG	0		avoidable	STEM	2	avoid	a mystery	REPLACE	3	mystery	a journey	REPLACE	3	journey	transition	ORIG	0		100	67	0	0	0	3	1	It's tough trying to summarize my thoughts and feelings about death in three words - I'm a person of a lot of words! Mostly my experience of death has been peaceful - and not scary. That's really helped me deal with what was an enormous fear of death.	1. mystery 2. inevitable 3. peaceful		1. frightening 2. painful 3. avoidable
383	1	ending	ORIG	0		release	ORIG	0		freedom	ORIG	0		end	ORIG	0		end	ORIG	0		end	ORIG	0				#NULL!				#NULL!				#NULL!		27.78	67	1	1	0	3	1		1.ending 2.release 3.freedom		1. end 2. end 3. end
987	1	hope	ORIG	0		legacy	ORIG	0		eternity	ORIG	0		natural	ORIG	0		release	ORIG	0		sadness	ORIG	0		peaceful	ORIG	0		expected	LEMMA	1	expect	prepared	REPLACE	3	prepare	100	67	1	1	1	3	1		1. Hope 2. Legacy 3. Eternity		1. Natural 2. Release 3. Sadness	This time around I remain deeply invested in my life but ok with accepting that my life is finite at a deeper level than previously.
363	1	fearful	ORIG	0		sadness	ORIG	0		challenged	LEMMA	1	challenge	ignorant	ORIG	0		shocked	LEMMA	1	shock	empathy	ORIG	0				#NULL!				#NULL!				#NULL!		52.78	67	0	1	0	3	1	Required a lot of thought	1. Fearful 2.sadness 3.challenged		1. Ignorant 2. Shocked 3. Empathy
373	1	final	ORIG	0		end	ORIG	0		nothing	REPLACE	3	nothingness	fear	ORIG	0		pain	ORIG	0		loneliness	ORIG	0		end	ORIG	0		final	ORIG	0		all over red rover	MISS	4		100	67	1	1	1	3	1	Unable to express	1.Final 2. End 3.Nothing	Again, unable to define any thoughts, probably because the words chosen are the thoughts?	1. Fear 2. Pain 3. Loneliness	Completely forgot my first words!
1338	1	natural	ORIG	0		inevitable	ORIG	0		unforeseen	ORIG	0		unaccepting	REPLACE	3	unacceptable	scared	ORIG	0		hesitant	ORIG	0				#NULL!				#NULL!				#NULL!		25	67	1	1	0	1	0		1.Natural 2.Inevitable 3.Unforseen		1.Unaccepting 2.Scared 3.Hesitant
986	1	natural	ORIG	0		progression	ORIG	0		inevitable	ORIG	0				#NULL!				#NULL!				#NULL!				#NULL!				#NULL!				#NULL!		16.67	67	1	0	0	3	1	Death is as natural as birth, it's the progression to the next realm, whatever your personal belief dictates. We all die, the only undisputed truth in existence.	1.natural 2.progression 3.inevitable
880	0	inevitable	ORIG	0		peaceful	ORIG	0		anticipation	ORIG	0		scary	ORIG	0		painful	ORIG	0		dont-talk-about-it	REPLACE	3	unspeakable	inevitable	ORIG	0		controlled	LEMMA	1	control	peaceful	ORIG	0		76	68	1	1	0	2	0
303	0	sacred	ORIG	0		special	ORIG	0		peaceful	ORIG	0		terrifying	ORIG	0		sad	ORIG	0		final	ORIG	0				#NULL!				#NULL!				#NULL!		52	68	1	1	1	3	1
840	0	sorrow	ORIG	0		anxiety	ORIG	0		suffering	LEMMA	1	suffer	ignorance	ORIG	0		denial	ORIG	0		unenlightened	MISS	4				#NULL!				#NULL!				#NULL!		64	68	1	1	0	1	0
503	0	inevitable	ORIG	0		unknown	ORIG	0		frightening	ORIG	0		taboo	ORIG	0		frightening	ORIG	0		distant	ORIG	0				#NULL!				#NULL!				#NULL!		66	68	1	1	0	3	1
579	0	transition	ORIG	0		opportunity	ORIG	0		growth	ORIG	0		fear	ORIG	0		doubt	ORIG	0		painful	ORIG	0				#NULL!				#NULL!				#NULL!		46	68	1	1	0	3	1
881	0	reality	ORIG	0		unknown	ORIG	0		spiritual	ORIG	0		reality	ORIG	0		unknown	ORIG	0		spiritual	ORIG	0				#NULL!				#NULL!				#NULL!		48	68	0	1	0	3	1
1170	0	oneness	ORIG	0		silence	ORIG	0		absence	ORIG	0		grief	ORIG	0		loss	ORIG	0		fear	ORIG	0				#NULL!				#NULL!				#NULL!		50	68	1	1	0	3	1
643	0	sad	ORIG	0		loss	ORIG	0		okay	MISS	4		upset	ORIG	0		sad	ORIG	0		unknown	ORIG	0				#NULL!				#NULL!				#NULL!		8	68	1	1	0	2	0
661	1	inevitable	ORIG	0		anxious	ORIG	0		relieved	REPLACE	3	relieve	accepting	LEMMA	1	accept	anxious	ORIG	0		frightened	ORIG	0		curious	ORIG	0		accepting	LEMMA	1	accept	worried	ORIG	0		100	68	1	1	1	3	1		1. Inevitable 2.Anxious 3.Relieved		1. Accepting 2. Anxious 3. Frightened
784	0	final	ORIG	0		adventure	ORIG	0		sharing	LEMMA	1	share	fear	ORIG	0		final	ORIG	0		secret	ORIG	0				#NULL!				#NULL!				#NULL!		8	69	1	0	0	3	1
112	0	inevitable	ORIG	0		personal	ORIG	0		safe	ORIG	0		scary	ORIG	0		awful	ORIG	0		sad	ORIG	0		mysterious	ORIG	0		personal	ORIG	0		inevitable	ORIG	0		68	69	1	1	1	3	1
1251	0	human	ORIG	0		support	ORIG	0		relax	ORIG	0		control	ORIG	0		pain	ORIG	0		terror	ORIG	0				#NULL!				#NULL!				#NULL!		14	69	1	1	0	3	1
736	0	annihilation	ORIG	0		abandonment	ORIG	0		heartache	ORIG	0		loss	ORIG	0		pain	ORIG	0		stupid	ORIG	0		inevitable	ORIG	0		unplanned	MISS	4		unwelcomed	REPLACE	3	unwelcome	72	69	1	1	0	3	1
274	0	accepting	LEMMA	1	accept	challenged	LEMMA	1	challenge	comfortable	ORIG	0		distanced	LEMMA	1	distance	depressed	ORIG	0		avoidance	ORIG	0				#NULL!				#NULL!				#NULL!		18	69	1	1	0	3	1
955	1	inevitable	ORIG	0		timing	ORIG	0		circumstances	LEMMA	1	circumstance	avoidance	ORIG	0		morbidity	STEM	2	morbid	passing	LEMMA	1	pass			#NULL!				#NULL!				#NULL!		22.22	69	1	1	1	3	1		1.Inevitable 2.Timing 3.Circumstances		1. Avoidance 2. Morbidity 3. Passing
115	1	sadness	ORIG	0		finality	ORIG	0		peace	ORIG	0		relief	ORIG	0		finality	ORIG	0		closure	ORIG	0				#NULL!				#NULL!				#NULL!		38.89	69	1	1	0	0	0		1.Sadness 2.Finality 3.Peace		1. Relief 2. Finality 3. Closure
947	1	curious	ORIG	0		ill-at-ease	REPLACE	3	uneasy	hopeful	ORIG	0		avoid	ORIG	0		frightened	ORIG	0		curious	ORIG	0		curious	ORIG	0		awed	ORIG	0		uncertain	ORIG	0		100	69	1	0	0	3	1	Avoid Frightened Curious	1. Curious 2. Ill-at-ease 3. Hopeful		1. Avoid 2. Frightened 3. Curious
1299	1	dignity	ORIG	0		comfort	ORIG	0		respect	ORIG	0				#NULL!				#NULL!				#NULL!				#NULL!				#NULL!				#NULL!		30.56	69	1	0	1	3	1	I feel that death should be peaceful and the person surrounded by love	1.dignity 2.comfort 3.respect
76	0	completion	ORIG	0		inevitable	ORIG	0		release	ORIG	0		release	ORIG	0		frightening	ORIG	0		unknown	ORIG	0		completion	ORIG	0		inevitable	ORIG	0		accepted	LEMMA	1	accept	78	70	1	1	0	3	1
1145	0	sacred	ORIG	0		transformation	ORIG	0		anticipation	ORIG	0		denial	ORIG	0		fear	ORIG	0		loss	ORIG	0				#NULL!				#NULL!				#NULL!		32	70	1	1	0	2	0
518	1	normal	ORIG	0		sad	ORIG	0		loss	ORIG	0		fear	ORIG	0		avoid	ORIG	0		grief	ORIG	0		inevitable	ORIG	0		better prepared	REPLACE	3	preparation	more confident	REPLACE	3	confident	100	70	1	1	0	2	0		1.Normal 2.Sad 3.Loss		1. Fear 2. Avoid 3. Grief	Could not settle for 3 words, I had to qualify
780	1	completion	ORIG	0		renewal	ORIG	0		submission	ORIG	0			BLANK	5			BLANK	5			BLANK	5				#NULL!				#NULL!				#NULL!		19.44	70	1	0	0	2	0	I complete this cycle of life, prepare for renewal of my soul and submit to the will of the Universe.	1.completion 2.renewal 3.submission	I am not in fear or in expectation	1. 2. 3.
1120	1	unsure	ORIG	0		unexplainable	ORIG	0		exciting	ORIG	0		frightening	ORIG	0		scared	ORIG	0		unhappy	ORIG	0				#NULL!				#NULL!				#NULL!		58.33	70	1	1	0	0	0		1. Unsure 2. Unexplainable 3. Exciting	There would be those who are quite at peace with the idea of dying and looking forward to death, especially the very old who have lived a full life.	1.Frightening 2.Scared 3.Unhappy
768	0	vulnerable	ORIG	0		existential-aloneness	REPLACE	3	existential	release	ORIG	0		powerless	ORIG	0		trepidation	REPLACE	3	apprehension	anxious	ORIG	0				#NULL!				#NULL!				#NULL!		20	71	1	1	0	3	1
946	0	peace	ORIG	0		relief	ORIG	0		acceptance	ORIG	0		sadness	ORIG	0		remorse	ORIG	0		acceptance	ORIG	0				#NULL!				#NULL!				#NULL!		20	71	1	1	1	3	1
1402	0	peace	ORIG	0		caring	LEMMA	1	care	love	ORIG	0			BLANK	5			BLANK	5			BLANK	5				#NULL!				#NULL!				#NULL!		22	71	1	1	0	3	1
454	0	inevitable	ORIG	0		medicalised	REPLACE	3	medical	sad	ORIG	0		unwelcome	ORIG	0		frightening	ORIG	0		unnatural	ORIG	0				#NULL!				#NULL!				#NULL!		64	71	1	1	0	3	1
877	1	peace	ORIG	0		release	ORIG	0		transition	ORIG	0		fear	ORIG	0		end	ORIG	0		loss	ORIG	0		peace	ORIG	0		transition	ORIG	0		letting go	LEMMA	1	let	61.11	71	1	0	0	3	1		1.Peace 2.Release 3.transition		1. Fear 2. End 3. Loss
253	0	relieved	REPLACE	3	relieve	certain	ORIG	0		fulfilled	REPLACE	3	fulfill	final	ORIG	0		uncontrollable	ORIG	0		sad	ORIG	0				#NULL!				#NULL!				#NULL!		34	72	1	0	0	3	1
1377	0	death	ORIG	0		being	LEMMA	1	be	inevitable	ORIG	0		death	ORIG	0		being	LEMMA	1	be	unmentionable	MISS	4		death	ORIG	0		being	LEMMA	1	be	inevitable	ORIG	0		74	72	1	1	0	3	1
1130	0	heaven	ORIG	0		peace	ORIG	0		rest	ORIG	0		finished	LEMMA	1	finish	gone	LEMMA	1	go	end	ORIG	0				#NULL!				#NULL!				#NULL!		50	72	0	1	0	2	0
307	0	unprepared	ORIG	0		curious	ORIG	0		calm	ORIG	0		hesitant	ORIG	0		fearful	ORIG	0		avoidant	STEM	2	avoid			#NULL!				#NULL!				#NULL!		72	72	1	1	0	3	1
[truncated: 26 more rows]
[truncated: 14 more columns]
